# Supplementary material for: PU.1 restores microglial dysfunction caused by C9ORF72 repeat expansions in neural organoids
Source: Brain. 2025 Sep 12;149(3):801–17. doi: 10.1093/brain/awaf340 (PMC13016731; doi:10.1093/brain/awaf340)
Supplement: awaf340_Supplementary_Data [file awaf340_supplementary_data.zip]

Archive with 3 entries (3 files):
- brain-2025-00428-File010.pdf
- brain-2025-00428-File011.xlsx
- brain-2025-00428-File012.pdf
