# Supplementary material for: PU.1 restores microglial dysfunction caused by C9ORF72 repeat expansions in neural organoids
Source: Brain. 2025 Sep 12;149(3):801–17. doi: 10.1093/brain/awaf340 (PMC13016731; doi:10.1093/brain/awaf340)
Supplement: awaf340_Supplementary_Data [file awaf340_supplementary_data.zip › brain-2025-00428-File011.xlsx]

## Sheet: Supp Table 5 DEGs
Supplementary Table 5 - Differentially expressed genes
Gene	baseMean	log2FoldChange	lfcSE	stat	pvalue	padj
ZNF257	15.2421	-6.657	1.21553	-5.47663	4.3351e-08	9.81481e-06
H3_2	11.1401	-6.22022	1.22274	-5.08712	3.63533e-07	4.40506e-05
C9orf64	78.4802	-5.05421	1.24997	-4.04347	5.26663e-05	0.00119343
CXCL13	98.2977	-5.01936	1.16586	-4.3053	1.66759e-05	0.000538317
ZNF208	18.0102	-4.77746	1.11385	-4.28912	1.7938e-05	0.000563237
NF1P8	7.20586	-4.58027	1.14921	-3.9856	6.73107e-05	0.00143573
STK19B	5.49125	-4.25323	0.903985	-4.70498	2.53891e-06	0.000150989
MXRA5Y	18.4148	-4.13861	0.703132	-5.88596	3.95754e-09	1.64749e-06
EPGN	23.8583	-4.0586	0.770615	-5.26671	1.38892e-07	2.38464e-05
MED15P8	3.06762	-3.91159	1.16728	-3.35103	0.000805105	0.00817779
AC129926.1	5.1053	-3.87766	0.881168	-4.4006	1.07954e-05	0.000409976
ZNF572	9.23941	-3.85441	0.504335	-7.64256	2.12941e-14	7.85144e-11
MARCO	150.367	-3.78919	0.777956	-4.8707	1.11202e-06	9.05401e-05
PLSCR5	40.9032	-3.71878	0.772035	-4.81685	1.45842e-06	0.000106634
ADRA1B	99.1495	-3.59052	0.697318	-5.14905	2.6181e-07	3.5012e-05
CLDN8	11.2867	-3.55774	0.927237	-3.83692	0.000124585	0.00221907
GPRC5D_AS1	12.038	-3.51356	0.971003	-3.61849	0.000296327	0.00402748
AP000550.3	3.73784	-3.48422	0.846943	-4.11388	3.89069e-05	0.000974938
AP001207.3	25.1088	-3.43044	0.675121	-5.08122	3.7502e-07	4.48239e-05
CLIC3	32.6965	-3.42204	0.678892	-5.04063	4.63998e-07	5.09608e-05
GABRP	7329.98	-3.40942	0.663287	-5.14019	2.74454e-07	3.59576e-05
RNF222	16.6952	-3.35358	0.857856	-3.90926	9.25784e-05	0.00178086
PKP1	66.4039	-3.33427	0.717878	-4.64461	3.40715e-06	0.000183972
AL031663.3	1.6312	-3.33078	0.93325	-3.56901	0.000358334	0.00462893
MUC16	1096.51	-3.32951	0.644017	-5.16992	2.34196e-07	3.22091e-05
PLA2G2D	485.595	-3.29886	0.839922	-3.92757	8.58074e-05	0.00169708
CHRDL2	78.5744	-3.28015	0.541768	-6.05453	1.40824e-09	8.28036e-07
FOLR3	11.4427	-3.27145	0.858085	-3.8125	0.000137568	0.00237501
AC009123.1	7.30348	-3.2672	0.881213	-3.70762	0.000209215	0.00316547
COX4I2	4.35332	-3.25458	0.756676	-4.30115	1.69913e-05	0.000544776
GGT2	25.2004	-3.2523	0.753317	-4.3173	1.57948e-05	0.00052111
AC117430.1	1.53234	-3.24444	0.970888	-3.34172	0.000832598	0.00838118
ARHGAP27P2	15.1854	-3.20238	0.669653	-4.78215	1.73434e-06	0.000119688
MT1L	4.24127	-3.16225	0.666238	-4.74643	2.07036e-06	0.000134261
C5orf46	2.01669	-3.16134	0.921438	-3.43088	0.000601624	0.00668154
KRT17	934.47	-3.14964	0.541846	-5.81281	6.14336e-09	2.29797e-06
UPK2	224.938	-3.14742	0.743545	-4.233	2.30595e-05	0.00067864
HSPA8P4	10.4099	-3.14093	0.772699	-4.06489	4.80556e-05	0.00112334
UPK1A	40.8169	-3.11871	0.76218	-4.09183	4.27987e-05	0.00104309
KRT223P	5.36775	-3.09982	0.718705	-4.31306	1.6101e-05	0.000526744
INS	3.18364	-3.09328	0.922127	-3.3545	0.00079508	0.00811344
AC010332.3	12.4773	-3.07237	0.609852	-5.03789	4.70691e-07	5.12596e-05
DSG1	37.9706	-3.0465	0.906768	-3.35973	0.000780186	0.00803149
FOLH1B	7.64364	-3.01	0.60517	-4.9738	6.56526e-07	6.16791e-05
PHETA2	51.4976	-3.00927	0.44447	-6.77047	1.28363e-11	1.94885e-08
AC078788.2	13.0273	-3.00312	0.65614	-4.57695	4.71802e-06	0.000230193
CLDN9	213.002	-2.99765	0.651523	-4.60099	4.20493e-06	0.000212386
AP000851.2	2.73933	-2.98946	0.895587	-3.33799	0.000843854	0.0084582
ZNF736	122.995	-2.98472	0.772841	-3.862	0.000112461	0.00206298
WNT10A	125.45	-2.98386	0.633378	-4.71102	2.46484e-06	0.000148639
ARHGAP40	82.6442	-2.96698	0.644269	-4.60518	4.12107e-06	0.000210774
FGFBP1	20.2221	-2.95916	0.762915	-3.87875	0.000104994	0.00195943
AL732406.1	8.05305	-2.95425	0.694023	-4.25671	2.07461e-05	0.00062511
ZNF717	56.2148	-2.94225	0.45097	-6.52428	6.833e-11	7.28719e-08
LHX8	8.2548	-2.94093	0.708769	-4.14934	3.33433e-05	0.000877259
WFDC10B	3.41657	-2.93491	0.84916	-3.45625	0.000547743	0.00624712
DHRS2	403.53	-2.93362	0.507584	-5.77957	7.48937e-09	2.54343e-06
WNT6	483.02	-2.92268	0.747673	-3.90904	9.26653e-05	0.00178086
HTR2B	2.05165	-2.91066	0.777543	-3.74341	0.00018154	0.00286213
STX19	4.12519	-2.90654	0.664059	-4.37693	1.20362e-05	0.000434481
LINC00514	125.206	-2.89848	0.641122	-4.52095	6.15627e-06	0.000276733
SVIL_AS1	37.8553	-2.8937	0.708097	-4.08659	4.37757e-05	0.0010587
FAR2P4	121.356	-2.88111	0.857565	-3.35964	0.000780433	0.00803149
DSC3	1104.11	-2.88062	0.566964	-5.08078	3.75878e-07	4.48239e-05
VIT	46.6088	-2.86713	0.589326	-4.8651	1.14397e-06	9.28486e-05
SLITRK6	341.625	-2.86201	0.550518	-5.19875	2.0063e-07	3.03054e-05
SLC1A6	299.386	-2.85601	0.588493	-4.85309	1.21553e-06	9.56158e-05
FAT2	127.113	-2.85521	0.675042	-4.22968	2.34028e-05	0.000683024
TNFRSF4	27.4745	-2.8434	0.768189	-3.70143	0.000214388	0.00321707
LNX1_AS2	1.38488	-2.83601	0.755045	-3.75608	0.000172597	0.00277208
GPR87	124.249	-2.82888	0.587964	-4.81131	1.49942e-06	0.000107615
CEMIP	538.102	-2.80617	0.552364	-5.08029	3.76861e-07	4.48239e-05
LBHD2	1.69808	-2.79887	0.8491	-3.29627	0.00097977	0.00937589
CTSW	29.3899	-2.79276	0.428377	-6.51941	7.05849e-11	7.28719e-08
TMEM40	102.742	-2.77249	0.630901	-4.39449	1.11033e-05	0.000415911
ZNF790_AS1	27.9634	-2.73394	0.51618	-5.29649	1.18049e-07	2.11073e-05
COL15A1	4285.38	-2.733	0.553809	-4.93491	8.0189e-07	7.0866e-05
GCG	112.938	-2.7095	0.756584	-3.58123	0.000341984	0.00446917
HSPB6	242.334	-2.68238	0.52308	-5.12805	2.92758e-07	3.72222e-05
LAMB4	20.8262	-2.67192	0.674375	-3.96207	7.43032e-05	0.00153534
AC097480.1	4.18817	-2.6694	0.639959	-4.17121	3.02984e-05	0.000819708
GPR26	31.9763	-2.66197	0.585436	-4.54699	5.44179e-06	0.000250808
ELF5	43.4016	-2.65719	0.678831	-3.91436	9.06433e-05	0.00175638
ELMOD1	213.79	-2.64413	0.530146	-4.98756	6.11463e-07	5.93303e-05
AC110619.1	219.788	-2.63231	0.636491	-4.13566	3.53943e-05	0.000910794
SNORD3C	8.67156	-2.62883	0.722803	-3.637	0.000275837	0.00385037
GGT3P	4.24802	-2.62269	0.800104	-3.27793	0.00104571	0.0098611
AC011484.1	9.74685	-2.60464	0.628234	-4.14597	3.38381e-05	0.000884152
AC090994.1	24.8906	-2.59571	0.411188	-6.3127	2.74202e-10	1.96588e-07
PRRT4	447.803	-2.58462	0.465797	-5.54882	2.87612e-08	7.00308e-06
HLA_DQA1	468.729	-2.57038	0.767625	-3.34848	0.000812549	0.00822427
KRT15	318.302	-2.56051	0.61057	-4.19364	2.74518e-05	0.000762681
SLC36A2	5.02171	-2.55632	0.739738	-3.4557	0.000548861	0.00624883
AL161668.3	3.08384	-2.54922	0.693933	-3.67358	0.000239177	0.00346029
CCL13	119.586	-2.54882	0.60139	-4.23822	2.25298e-05	0.000667616
ZFY_AS1	11.4113	-2.54315	0.691848	-3.67587	0.000237038	0.00344198
CST6	9.97561	-2.5417	0.522526	-4.86425	1.14891e-06	9.2957e-05
CGB7	7.6699	-2.53918	0.629845	-4.03143	5.54375e-05	0.00123847
AL359220.1	14.1039	-2.53076	0.588069	-4.30351	1.68111e-05	0.000540693
IGSF10	311.8	-2.49419	0.532471	-4.68418	2.81076e-06	0.000160145
ABCC13	23.9853	-2.47744	0.631663	-3.92209	8.77831e-05	0.00172295
CHRM2	144.975	-2.47222	0.59412	-4.16115	3.16649e-05	0.000846913
FTLP15	14.5561	-2.45995	0.487924	-5.04167	4.61491e-07	5.0902e-05
IL12RB2	37.1282	-2.40134	0.628189	-3.82264	0.00013203	0.00230561
LINC01882	5.74029	-2.40125	0.600131	-4.00121	6.30204e-05	0.001368
SLC27A6	167.46	-2.3854	0.419992	-5.67963	1.34987e-08	4.09885e-06
CILP	131.298	-2.35082	0.46846	-5.01818	5.2162e-07	5.42863e-05
DLK1	9777.3	-2.34613	0.417573	-5.6185	1.92626e-08	5.23333e-06
SEMA3E	183.645	-2.34198	0.49712	-4.7111	2.46384e-06	0.000148639
AC078788.1	16.9747	-2.33445	0.550735	-4.23879	2.24724e-05	0.000666683
CNTN5	178.115	-2.334	0.540674	-4.31682	1.58291e-05	0.00052111
DLX2	23.8144	-2.33358	0.449517	-5.1913	2.08828e-07	3.07991e-05
ADRB3	4.34743	-2.30541	0.697133	-3.307	0.000943026	0.00915591
DCN	7969.57	-2.30314	0.516029	-4.46319	8.07477e-06	0.000339983
MROCKI	28.6559	-2.29847	0.512348	-4.48614	7.25247e-06	0.000312498
COL3A1	179279	-2.29016	0.503465	-4.54879	5.39548e-06	0.000250463
CCL8	425.018	-2.28663	0.630562	-3.62633	0.000287476	0.00394877
BEAN1	59.2588	-2.28163	0.504269	-4.52463	6.04999e-06	0.000273468
AC092118.1	5.87384	-2.27814	0.527635	-4.31765	1.57699e-05	0.00052111
CRISPLD2	1181.31	-2.27725	0.518242	-4.39419	1.11189e-05	0.000415911
ALDH3B2	42.4195	-2.26921	0.665875	-3.40787	0.000654726	0.0070705
COL1A2	54429.2	-2.26834	0.436426	-5.19753	2.01958e-07	3.03054e-05
VTCN1	1647.9	-2.26563	0.676046	-3.3513	0.000804342	0.00817647
DSC1	58.1339	-2.26396	0.545569	-4.14972	3.3288e-05	0.000876697
CAVIN3	165.103	-2.25536	0.440247	-5.12295	3.00797e-07	3.80567e-05
PARP15	9.08413	-2.25218	0.50268	-4.48035	7.45202e-06	0.000320561
VGLL1	91.9129	-2.25102	0.640783	-3.51292	0.000443209	0.00536741
PYHIN1	15.3982	-2.2403	0.535123	-4.18651	2.83281e-05	0.000778646
SMCO3	31.9893	-2.22529	0.668306	-3.32974	0.00086926	0.00863904
AHSG	4672.71	-2.22248	0.663624	-3.349	0.000811035	0.00821539
CYP2W1	219.139	-2.21624	0.487603	-4.54517	5.48903e-06	0.000252535
PTGES	565.366	-2.21255	0.504888	-4.38225	1.17458e-05	0.000428798
CHIT1	134.838	-2.21158	0.563569	-3.92423	8.70078e-05	0.00171687
PCDHA3	19.1174	-2.19598	0.518987	-4.23129	2.32359e-05	0.000681498
ALKAL2	24.1424	-2.19111	0.579485	-3.78113	0.000156119	0.00259628
GRIA4	371.386	-2.16577	0.568899	-3.80694	0.000140695	0.00240805
CDH10	225.396	-2.15903	0.436441	-4.94691	7.5401e-07	6.75729e-05
OSR1	185.124	-2.15368	0.428727	-5.02343	5.07568e-07	5.34708e-05
SCUBE3	1123.62	-2.15163	0.415676	-5.17623	2.2642e-07	3.19339e-05
CPXM2	1363.05	-2.14453	0.456533	-4.69742	2.63467e-06	0.000154899
COL5A1	16361.4	-2.13429	0.453543	-4.70581	2.52856e-06	0.000150989
COL1A1	64784.7	-2.12798	0.49281	-4.31805	1.57411e-05	0.00052111
LINC02712	7.7806	-2.1231	0.536372	-3.95826	7.54979e-05	0.00154897
IL36RN	24.0858	-2.11536	0.615152	-3.43877	0.000584372	0.00654344
LRRC39	204.463	-2.11344	0.352992	-5.98722	2.13459e-09	1.04203e-06
WNT2	21.5386	-2.11194	0.452861	-4.66356	3.10787e-06	0.000170705
TRPM8	55.4247	-2.11077	0.396801	-5.31947	1.04068e-07	1.90496e-05
BEND6	43.3449	-2.11042	0.491907	-4.29029	1.78441e-05	0.000560969
SLN	66.5559	-2.10305	0.586635	-3.58494	0.000337149	0.00442391
LGR6	22.3262	-2.10288	0.538906	-3.90212	9.53527e-05	0.00181762
GPC5	33.685	-2.09355	0.454883	-4.60238	4.17688e-06	0.000211798
AGAP10P	6.05075	-2.09163	0.474864	-4.4047	1.0593e-05	0.000405046
MME	2097.48	-2.09036	0.443805	-4.71008	2.47621e-06	0.000148976
CPZ	29.1907	-2.0875	0.54194	-3.85191	0.0001172	0.00212478
CPA4	114.545	-2.0874	0.544053	-3.83676	0.000124667	0.00221907
SCRG1	57.7405	-2.08511	0.501616	-4.15678	3.22772e-05	0.000856191
SEMA3D	390.569	-2.08201	0.433054	-4.80775	1.5264e-06	0.000109131
AC015909.1	9.66128	-2.0801	0.571862	-3.63741	0.000275393	0.00384789
CHSY3	299.003	-2.07968	0.414622	-5.01585	5.28005e-07	5.47222e-05
AGAP7P	17.5378	-2.0722	0.556144	-3.726	0.000194539	0.00299764
KCNMA1	977.399	-2.06935	0.318494	-6.4973	8.17741e-11	7.817e-08
LUM	4052.07	-2.06812	0.475671	-4.3478	1.37512e-05	0.000471596
IGF2_AS	54.5433	-2.06668	0.408497	-5.05922	4.20965e-07	4.7654e-05
KLHDC7B	88.2265	-2.06267	0.599689	-3.43956	0.00058266	0.00653277
TFAP2B	437.002	-2.06025	0.449066	-4.58786	4.47813e-06	0.00022227
PDGFD	498.545	-2.04808	0.536882	-3.81477	0.00013631	0.0023596
PTCHD4	44.702	-2.01809	0.555651	-3.63194	0.000281303	0.00389926
TBC1D3K	3.55927	-2.00432	0.573986	-3.49193	0.00047955	0.00568804
P2RX2	46.9582	-2.00348	0.606839	-3.3015	0.000961696	0.00926945
AP002800.1	3.69181	-2.00217	0.586303	-3.4149	0.000638048	0.00695068
NTF4	30.5647	-2.00167	0.433318	-4.6194	3.84857e-06	0.000201076
MIR31HG	5.4855	-1.98388	0.579131	-3.42562	0.000613391	0.00676511
TFAP2A_AS1	4.86524	-1.98383	0.598151	-3.3166	0.000911185	0.00896253
AL139125.1	172.272	-1.98323	0.446206	-4.44464	8.80382e-06	0.000359001
TTC4P1	38.0083	-1.98159	0.407838	-4.85878	1.18112e-06	9.49677e-05
PCDHGB5	15.3812	-1.97603	0.54709	-3.6119	0.000303964	0.00409677
MGP	723.683	-1.97548	0.500384	-3.94793	7.88304e-05	0.0016008
GRAMD2A	77.2003	-1.97349	0.533736	-3.6975	0.000217736	0.00324688
F2RL3	215.267	-1.97179	0.307625	-6.40973	1.45779e-10	1.1758e-07
POSTN	4596.38	-1.96645	0.444443	-4.42453	9.66529e-06	0.000382023
SLC39A2	62.6804	-1.96554	0.470806	-4.17483	2.98204e-05	0.000811027
CCL23	12.7961	-1.9523	0.537648	-3.63118	0.000282123	0.00390435
DOCK9_DT	10.9746	-1.93733	0.563204	-3.43984	0.000582056	0.00652884
AC073210.3	13.3315	-1.93292	0.565428	-3.41851	0.00062964	0.00687728
CLEC12A	30.2094	-1.9252	0.534017	-3.60512	0.000312003	0.00417315
AC135893.1	6.62409	-1.91649	0.474538	-4.03865	5.37591e-05	0.00121075
ITIH5	615.942	-1.90794	0.447586	-4.26275	2.01931e-05	0.000611717
TPBGL	19.4922	-1.90688	0.409224	-4.65975	3.16591e-06	0.000173119
LINC01135	21.1216	-1.90219	0.351663	-5.40914	6.33292e-08	1.29724e-05
HPX	435.713	-1.89896	0.572382	-3.31764	0.000907822	0.0089465
CD37	64.9684	-1.88127	0.311981	-6.03007	1.63887e-09	8.81236e-07
SLCO2A1	284.305	-1.87785	0.507435	-3.70066	0.000215036	0.00322304
PCOLCE	901.167	-1.87615	0.401056	-4.67803	2.89648e-06	0.000164304
LILRB4	536.612	-1.87516	0.423348	-4.42935	9.45171e-06	0.00037664
RHOV	269.348	-1.86297	0.542827	-3.43197	0.000599209	0.00666046
AL035446.1	11.2787	-1.85813	0.389805	-4.76681	1.87167e-06	0.000125475
WNT5B	432.62	-1.85621	0.403814	-4.59669	4.29251e-06	0.000215032
CAPNS2	17.1586	-1.85322	0.522248	-3.54854	0.000387373	0.00488905
FGF10	60.6247	-1.84482	0.536559	-3.43824	0.000585507	0.00655331
MUC19	30.7338	-1.84013	0.493013	-3.73242	0.000189649	0.00294671
AC007743.1	18.8668	-1.83028	0.425314	-4.30337	1.6822e-05	0.000540693
CHADL	9.65283	-1.82973	0.468067	-3.90913	9.26288e-05	0.00178086
OSCAR	357.817	-1.82325	0.331804	-5.49497	3.90766e-08	9.16879e-06
HPSE2	62.5287	-1.81539	0.500119	-3.62991	0.000283523	0.00391531
SPON2	327.781	-1.80965	0.402806	-4.49262	7.03524e-06	0.000306722
C11orf21	67.9953	-1.80852	0.513961	-3.51879	0.000433528	0.00529548
NDST3	69.3796	-1.80678	0.420381	-4.29796	1.72379e-05	0.000548225
COL12A1	2104.51	-1.80246	0.420996	-4.28142	1.85707e-05	0.00057748
AC126177.3	65.9014	-1.79665	0.408616	-4.39691	1.09804e-05	0.000414334
MXRA5	1150.82	-1.79006	0.454801	-3.93591	8.28804e-05	0.00165715
MFAP4	2964	-1.78342	0.464172	-3.84214	0.000121964	0.00218908
SNAI2	191.926	-1.77928	0.439336	-4.04993	5.12336e-05	0.00117229
SFRP2	1284.76	-1.77753	0.410164	-4.3337	1.46624e-05	0.000492114
CLEC19A	23.706	-1.76674	0.493783	-3.57797	0.000346279	0.00450705
CLIC2	59.2297	-1.76627	0.435319	-4.05741	4.96201e-05	0.00114717
HAS2	261.749	-1.76244	0.445043	-3.96016	7.48994e-05	0.00154036
LINC00960	74.2838	-1.75753	0.446436	-3.93679	8.25797e-05	0.0016548
ADRA2B	15.895	-1.75402	0.442338	-3.96534	7.32916e-05	0.00152185
CHI3L2	27.3163	-1.7438	0.486364	-3.58537	0.000336596	0.0044189
TNNT2	101.002	-1.74007	0.333375	-5.21958	1.79334e-07	2.85294e-05
MYLK2	38.6865	-1.7293	0.437361	-3.95394	7.68742e-05	0.00157096
TMEM61	8.25954	-1.72586	0.503938	-3.42474	0.000615391	0.00677902
DLX5	28.6096	-1.72182	0.511257	-3.36781	0.000757675	0.00785997
CSPG4	635.141	-1.72047	0.436016	-3.94589	7.95025e-05	0.00161064
RNASE1	12975.8	-1.69769	0.290813	-5.83774	5.29134e-09	2.03835e-06
AC008736.1	5.94291	-1.67719	0.451125	-3.71779	0.000200975	0.00307115
HGF	189.17	-1.67551	0.388077	-4.31746	1.57838e-05	0.00052111
SCT	6.92035	-1.66275	0.475827	-3.49444	0.000475052	0.00564507
AC007877.1	13.9687	-1.65811	0.352915	-4.69834	2.62284e-06	0.000154639
NCCRP1	41.185	-1.65579	0.471429	-3.51228	0.000444283	0.00537345
AP002954.1	62.5314	-1.65269	0.445184	-3.71238	0.000205316	0.00311535
VGLL3	387.898	-1.64667	0.44701	-3.68375	0.000229826	0.00336759
TRIM47	252.262	-1.64417	0.192895	-8.52364	1.54619e-17	9.97682e-14
AL357522.1	27.7346	-1.6423	0.50167	-3.27368	0.00106158	0.00994534
LRRC32	310.702	-1.64168	0.406134	-4.0422	5.2952e-05	0.0011978
TRIM55	54.3881	-1.63476	0.348537	-4.69034	2.72745e-06	0.000157838
FTH1P3	13.5425	-1.63074	0.40193	-4.05728	4.96471e-05	0.00114717
PKD1P5	304.723	-1.63057	0.451558	-3.61099	0.000305029	0.00410898
HS3ST2	287.607	-1.62159	0.35385	-4.5827	4.59009e-06	0.000225658
BDNF	52.0255	-1.61789	0.442887	-3.65306	0.000259135	0.0036769
CAV1	321.514	-1.61466	0.397707	-4.05993	4.90867e-05	0.00113932
DKK1	117.339	-1.61454	0.3776	-4.27579	1.90463e-05	0.00058522
CDH7	167.421	-1.60848	0.455306	-3.53275	0.000411263	0.00510077
GPR37	229.314	-1.60416	0.361631	-4.43591	9.16851e-06	0.000370327
COCH	227.003	-1.60239	0.391435	-4.09363	4.24681e-05	0.00103896
COL6A3	5952.3	-1.60175	0.393637	-4.0691	4.71941e-05	0.00111523
FLRT2	716.807	-1.60078	0.36051	-4.44032	8.98234e-06	0.000363377
EMP2	708.388	-1.59761	0.352275	-4.53512	5.75699e-06	0.00026206
PTGIR	302.062	-1.59709	0.4434	-3.60192	0.000315877	0.00420942
IGFBP3	6757.33	-1.59583	0.38376	-4.15841	3.20477e-05	0.000851633
FLT1	790.991	-1.59304	0.434331	-3.6678	0.000244645	0.00352163
IRX1	229.137	-1.58039	0.351559	-4.49538	6.94449e-06	0.000304304
MYL3	31.5927	-1.57399	0.344067	-4.57466	4.76989e-06	0.000232159
RERG	64.8246	-1.57037	0.446975	-3.51332	0.000442536	0.00536741
GRHL2	951.343	-1.56692	0.473732	-3.3076	0.000940986	0.00914414
CAV2	185.801	-1.56449	0.400223	-3.90906	9.26573e-05	0.00178086
COL5A2	7984.66	-1.55393	0.327559	-4.74397	2.09567e-06	0.000135023
AC079209.1	19.1719	-1.55108	0.308242	-5.03202	4.85346e-07	5.21949e-05
CCDC3	211.312	-1.55016	0.471956	-3.28454	0.0010215	0.00967013
SCN9A	187.766	-1.54792	0.455367	-3.39928	0.000675625	0.00722365
AL355916.1	7.15561	-1.54755	0.466457	-3.31767	0.000907725	0.0089465
RETN	209.861	-1.54239	0.37207	-4.14544	3.39165e-05	0.000884835
PITX2	933.435	-1.53836	0.426666	-3.60555	0.000311495	0.00416996
DPRXP4	14.5546	-1.5367	0.458269	-3.35327	0.000798639	0.00813452
SGCG	72.4926	-1.53319	0.44275	-3.46288	0.000534435	0.00613894
GNA15	849.738	-1.52827	0.31681	-4.82392	1.40763e-06	0.000104283
AC067930.4	3.70495	-1.5236	0.459977	-3.31234	0.000925204	0.00906243
FMOD	1549.95	-1.52066	0.425406	-3.5746	0.000350763	0.00455622
AC093627.7	377.37	-1.5127	0.37509	-4.03291	5.50897e-05	0.00123426
PRKCH	301.029	-1.50866	0.363299	-4.15267	3.28613e-05	0.000869007
PTCRA	63.5398	-1.5022	0.416266	-3.60874	0.000307688	0.00414191
CYB5R2	277.493	-1.50099	0.399053	-3.76138	0.000168977	0.00274425
CGAS	203.658	-1.5007	0.300824	-4.98864	6.08056e-07	5.92223e-05
TRIM29	100.947	-1.49435	0.448653	-3.33075	0.000866126	0.00862187
KCNJ5	574.381	-1.48584	0.301049	-4.93553	7.99342e-07	7.0866e-05
EMILIN1	1299.45	-1.48417	0.39863	-3.72318	0.000196731	0.003026
PRICKLE1	421.295	-1.47982	0.404304	-3.66016	0.000252059	0.00360225
WNT3	334.207	-1.47706	0.394564	-3.74353	0.000181456	0.00286213
BST1	126.432	-1.47136	0.337271	-4.36254	1.28564e-05	0.000449676
BIN2	285.652	-1.4698	0.36755	-3.99893	6.36308e-05	0.00137547
LY96	257.632	-1.46821	0.218934	-6.70616	1.99807e-11	2.57851e-08
SLIT3	2557.04	-1.46732	0.437422	-3.35447	0.000795183	0.00811344
TLR3	71.4291	-1.46535	0.355716	-4.11942	3.7982e-05	0.000959213
MAMDC2	469.443	-1.4626	0.415935	-3.51641	0.000437418	0.00532536
TSPAN32	61.8142	-1.45391	0.37523	-3.87473	0.000106745	0.00198207
ZNF471	137.01	-1.44928	0.381853	-3.79539	0.000147414	0.00248839
TIMD4	363.85	-1.44476	0.388294	-3.72079	0.000198597	0.00303866
SSC5D	179.512	-1.44317	0.436282	-3.30788	0.000940064	0.00914138
KIAA1614	45.6901	-1.44272	0.330079	-4.37084	1.23767e-05	0.000443056
MT2A	519.82	-1.44144	0.358668	-4.01887	5.84772e-05	0.00129
OTOA	50.2845	-1.44013	0.339919	-4.23668	2.26849e-05	0.000671441
A2M	37332.2	-1.43971	0.276473	-5.20742	1.91485e-07	2.94942e-05
IKZF2	353.475	-1.43963	0.35436	-4.06263	4.85232e-05	0.00112953
GDNF	11.4057	-1.43866	0.428809	-3.35502	0.000793605	0.00810564
CD28	2683.98	-1.43777	0.362445	-3.96687	7.28222e-05	0.00151383
JPH2	194.969	-1.43775	0.336051	-4.27835	1.88285e-05	0.000581377
FCGR1CP	249.928	-1.43591	0.381666	-3.76222	0.00016841	0.00273892
AL049775.1	25.6735	-1.43225	0.371274	-3.85767	0.000114473	0.00208802
AC027020.2	20.3474	-1.43169	0.34123	-4.19569	2.72047e-05	0.00075663
DDIT4L	459.444	-1.43019	0.324866	-4.4024	1.07061e-05	0.000407558
CCN1	2658.94	-1.42915	0.325668	-4.38838	1.142e-05	0.00042047
LINC01465	9.09481	-1.42799	0.405398	-3.52243	0.000427603	0.00524296
MGLL	1559.66	-1.42731	0.241702	-5.90524	3.52135e-09	1.48994e-06
ZNF829	68.4743	-1.42632	0.392218	-3.63654	0.00027632	0.00385498
FST	210.325	-1.42602	0.364912	-3.90786	9.31192e-05	0.00178537
SLC9A7P1	8.02952	-1.42598	0.39997	-3.56522	0.000363557	0.00467533
PLA2G4C	141.465	-1.42563	0.349589	-4.07802	4.54214e-05	0.0010875
PTGER4	503.574	-1.42461	0.390024	-3.65262	0.000259577	0.00367912
MDK	5525.08	-1.41808	0.27385	-5.17829	2.23927e-07	3.17558e-05
IGFBP4	6649.3	-1.41288	0.266748	-5.2967	1.17915e-07	2.11073e-05
ARHGAP29	1445.16	-1.40335	0.366028	-3.834	0.000126077	0.002238
TMEM119	325.366	-1.3996	0.415319	-3.36994	0.000751833	0.00781822
AC018755.4	46.5781	-1.39733	0.332573	-4.20158	2.65058e-05	0.000746851
CDH11	1437.58	-1.39428	0.37841	-3.68456	0.000229094	0.00336153
BHLHE41	913.343	-1.3925	0.275011	-5.06343	4.11782e-07	4.71494e-05
ADAMTS2	279.002	-1.3815	0.321734	-4.2939	1.75558e-05	0.00055393
GUCY1A1	395.486	-1.38059	0.370481	-3.72647	0.000194178	0.00299497
FOLR2	4603.52	-1.38015	0.23122	-5.96898	2.38738e-09	1.13431e-06
SENCR	36.3752	-1.37996	0.313888	-4.39634	1.10091e-05	0.000414518
SPARC	39664.6	-1.37833	0.331034	-4.16372	3.1311e-05	0.000840059
ANXA1	5348.57	-1.37501	0.294076	-4.6757	2.92954e-06	0.000165814
ZNF528	254.127	-1.37006	0.385989	-3.54948	0.000385996	0.0048836
AL133371.2	26.8298	-1.36978	0.335545	-4.08225	4.46011e-05	0.00107084
CSRP1	1637.36	-1.36877	0.270111	-5.06742	4.03243e-07	4.68816e-05
LINC02688	6.33581	-1.3613	0.401851	-3.38758	0.00070513	0.00746489
IGF2	762.837	-1.35784	0.354613	-3.82908	0.000128625	0.00226918
ABI3BP	196.188	-1.35397	0.297451	-4.5519	5.31635e-06	0.000249029
AMDHD1	45.4701	-1.34746	0.249664	-5.3971	6.77284e-08	1.35509e-05
ASIP	14.6381	-1.34602	0.347259	-3.87613	0.00010613	0.00197635
EFNA5	279.401	-1.34587	0.376868	-3.57118	0.00035537	0.00460678
GAPLINC	77.0852	-1.34496	0.261013	-5.15286	2.5654e-07	3.44859e-05
LINC01094	573.023	-1.3428	0.299923	-4.47715	7.5646e-06	0.000323249
PIK3R6	296.356	-1.33784	0.325657	-4.10812	3.9889e-05	0.000990889
FBN2	2592.37	-1.33172	0.379914	-3.50533	0.000456038	0.00548223
CCDC85A	42.5515	-1.33095	0.298706	-4.45572	8.36127e-06	0.000348072
ANKRD18DP	23.9341	-1.32857	0.403449	-3.29304	0.0009911	0.00944874
KCNJ2	187.519	-1.32837	0.230296	-5.76808	8.01807e-09	2.68762e-06
C1R	358.569	-1.32655	0.346387	-3.82966	0.00012832	0.00226645
IGFLR1	50.0549	-1.31571	0.368924	-3.56633	0.000362011	0.00466709
CFD	181.478	-1.31147	0.320104	-4.09703	4.18484e-05	0.0010277
F8A1	85.4429	-1.3006	0.372265	-3.49376	0.000476275	0.00565439
COL16A1	1511.83	-1.29992	0.393429	-3.30407	0.000952914	0.00922532
ANKRD35	65.4603	-1.29894	0.242291	-5.36107	8.27287e-08	1.59345e-05
CD226	88.8852	-1.29484	0.329255	-3.93264	8.40166e-05	0.00166934
EHD2	495.281	-1.29212	0.333839	-3.87049	0.000108617	0.00200709
NAALADL2	195.552	-1.29058	0.388769	-3.31965	0.000901316	0.00889938
TACR1	36.1184	-1.29031	0.354514	-3.63966	0.000272996	0.00383218
SCN1B	261.622	-1.28836	0.288846	-4.46036	8.18233e-06	0.000342834
HTR7P1	208.703	-1.28532	0.306321	-4.19597	2.71704e-05	0.00075663
NEURL2	376.826	-1.28192	0.342187	-3.74627	0.000179486	0.00284728
C1S	660.535	-1.28155	0.329362	-3.89101	9.98298e-05	0.00187663
PCDHGB7	191.782	-1.28028	0.372932	-3.43301	0.000596928	0.00665167
PTH1R	211.356	-1.28016	0.373994	-3.42294	0.000619467	0.00680649
ZNF667	118.895	-1.27781	0.352083	-3.62929	0.000284202	0.00392129
GLIPR1	1616.21	-1.27439	0.314597	-4.05088	5.10258e-05	0.00117065
AC006033.2	25.6397	-1.27395	0.33093	-3.84962	0.000118303	0.00213973
APOC1	391.722	-1.27341	0.225902	-5.63701	1.73029e-08	4.9621e-06
C2	528.69	-1.27086	0.300469	-4.22958	2.34124e-05	0.000683024
GAS1	883.489	-1.27063	0.388384	-3.27157	0.00106952	0.00999795
AC093525.7	15.7184	-1.2694	0.340909	-3.72357	0.000196426	0.00302491
FN1	36662.5	-1.26604	0.359654	-3.52017	0.000431274	0.00527294
EMILIN2	3788.62	-1.26465	0.277665	-4.5546	5.24859e-06	0.000247334
C3AR1	3481.01	-1.26428	0.255298	-4.95219	7.33814e-07	6.68879e-05
IGSF6	1879.96	-1.2642	0.265707	-4.75788	1.95642e-06	0.000129143
MMP2	2865.76	-1.26226	0.338037	-3.73409	0.000188392	0.00293623
LMCD1	436.423	-1.26119	0.358432	-3.51862	0.000433791	0.00529619
FCGR1B	374.099	-1.26023	0.375569	-3.35552	0.000792162	0.00809731
CRYBB1	503.302	-1.25713	0.264654	-4.75008	2.03338e-06	0.000132842
TESC	684.736	-1.25672	0.239782	-5.24108	1.59643e-07	2.60784e-05
PHLDB2	766.723	-1.25339	0.274631	-4.5639	5.02119e-06	0.000239994
L3MBTL4	28.0982	-1.25241	0.30765	-4.0709	4.68325e-05	0.00110996
MRC2	2846.86	-1.25167	0.365744	-3.42226	0.000621033	0.0068179
SIGLEC15	56.2388	-1.25146	0.192897	-6.48769	8.71646e-11	7.98301e-08
IGF1	937.358	-1.24423	0.355733	-3.49765	0.000469375	0.00560226
PLA2G7	2667.76	-1.24191	0.226602	-5.48058	4.23936e-08	9.68299e-06
INHA	141.697	-1.23465	0.325458	-3.79356	0.000148502	0.00250512
SNX20	140.024	-1.23432	0.367328	-3.36027	0.000778653	0.00802277
H2AC11	32.7783	-1.22633	0.27055	-4.53272	5.82288e-06	0.000264592
DRAM1	1164.85	-1.21968	0.352343	-3.46163	0.000536923	0.0061591
GYPC	1627.68	-1.21275	0.250902	-4.83357	1.34107e-06	0.000101803
CTSZ	14944.6	-1.21227	0.272609	-4.44692	8.711e-06	0.000356904
AC060834.1	30.8919	-1.21188	0.286877	-4.22438	2.39596e-05	0.00069561
S100A6	529.735	-1.20979	0.280827	-4.30797	1.6476e-05	0.0005349
TNFSF15	468.063	-1.20928	0.290681	-4.16018	3.18003e-05	0.000847899
GGTA1	476.716	-1.20768	0.222094	-5.4377	5.39738e-08	1.16089e-05
PDGFB	934.507	-1.20487	0.205712	-5.85707	4.71113e-09	1.84234e-06
AFAP1L2	229.703	-1.2041	0.33024	-3.64614	0.000266214	0.00375874
PDGFRL	134.079	-1.2033	0.263279	-4.57044	4.86696e-06	0.000235678
AC100858.2	62.5883	-1.19941	0.289938	-4.13678	3.5221e-05	0.000908146
LINC02541	20.8978	-1.19842	0.33876	-3.53768	0.000403664	0.00501858
CPAMD8	318.406	-1.19637	0.240957	-4.96508	6.86716e-07	6.3986e-05
LINC01176	61.0959	-1.19469	0.249193	-4.79421	1.63313e-06	0.000115157
LINC00671	67.4571	-1.19359	0.355567	-3.35688	0.000788283	0.00807284
TGFA	136.952	-1.19161	0.305847	-3.8961	9.77546e-05	0.00184703
ZNF880	211.16	-1.18455	0.230847	-5.13131	2.87729e-07	3.68567e-05
PKD1L3	22.8739	-1.18445	0.312638	-3.78858	0.000151508	0.00253759
LIMD2	737.8	-1.17859	0.247245	-4.76688	1.87104e-06	0.000125475
SMTNL2	318.024	-1.17815	0.33441	-3.52308	0.000426566	0.00524198
F13A1	28459	-1.17585	0.284215	-4.13717	3.51609e-05	0.000907502
SLC9A9	2378.47	-1.17428	0.25544	-4.59709	4.28429e-06	0.000215032
FAM174B	286.449	-1.17229	0.197038	-5.94957	2.68852e-09	1.23912e-06
AC092375.2	22.0508	-1.16936	0.321868	-3.63306	0.000280083	0.00388444
EYA2	323.952	-1.16877	0.249387	-4.68658	2.77806e-06	0.000159178
KLHL31	49.6842	-1.16629	0.312731	-3.72936	0.000191964	0.00297216
AC002350.2	12.232	-1.1646	0.352988	-3.29925	0.000969424	0.0093208
PCED1B_AS1	160.013	-1.16437	0.265814	-4.38041	1.18457e-05	0.000430445
CYTL1	276.905	-1.16222	0.315608	-3.68248	0.000230973	0.00337949
RN7SL138P	50.2259	-1.16143	0.296061	-3.92294	8.74749e-05	0.0017199
LY75	96.3259	-1.15937	0.275116	-4.21413	2.50748e-05	0.000718291
PRRG4	289.336	-1.15142	0.287455	-4.00557	6.18679e-05	0.00135054
PHLDA3	439.424	-1.15092	0.317517	-3.62473	0.000289259	0.00396483
ZNF667_AS1	119.584	-1.1504	0.351033	-3.27719	0.00104847	0.00987625
TSPAN33	740.795	-1.15027	0.219081	-5.25043	1.51749e-07	2.51066e-05
TMEM273	400.837	-1.14837	0.263088	-4.36498	1.27136e-05	0.000449462
MARVELD1	852.468	-1.14419	0.243784	-4.69344	2.68653e-06	0.000156169
AL121933.2	267.665	-1.13872	0.288763	-3.94343	8.03235e-05	0.00162345
GPBAR1	202.778	-1.13809	0.322979	-3.52373	0.00042552	0.00523732
PKD2L1	145.159	-1.13792	0.260401	-4.36987	1.24318e-05	0.000443384
LOXL2	684.701	-1.13741	0.301295	-3.77508	0.000159957	0.00263464
GBGT1	308.234	-1.13681	0.224224	-5.06998	3.97849e-07	4.64637e-05
FTH1	80986.9	-1.1318	0.288206	-3.92705	8.59954e-05	0.0016995
EPAS1	4478.57	-1.13168	0.243831	-4.64126	3.46293e-06	0.000186187
IQCJ_SCHIP1	50.3695	-1.13036	0.256436	-4.40796	1.04349e-05	0.000402579
NINJ2	106.072	-1.12855	0.240657	-4.68945	2.73945e-06	0.000158177
RPP25	822.873	-1.12811	0.200498	-5.62656	1.8384e-08	5.10206e-06
C5orf38	59.5636	-1.12781	0.313403	-3.59858	0.000319954	0.00424577
APOE	30217.6	-1.12714	0.226245	-4.98195	6.29481e-07	6.03974e-05
TREM2	2615.68	-1.1248	0.282011	-3.98851	6.64883e-05	0.00142476
INKA1	184.008	-1.12419	0.24233	-4.6391	3.49929e-06	0.000187338
LY86	943.008	-1.12391	0.236633	-4.7496	2.03818e-06	0.000132842
AC002091.2	15.9874	-1.12017	0.288179	-3.88705	0.00010147	0.00190469
DTX1	450.785	-1.11791	0.282257	-3.96062	7.47556e-05	0.00153939
HPGDS	1142.13	-1.11656	0.286525	-3.89689	9.74361e-05	0.00184642
LTBR	1836.22	-1.11342	0.279482	-3.98388	6.77989e-05	0.00144142
CALHM2	394.874	-1.11317	0.276255	-4.0295	5.58957e-05	0.00124475
COL6A2	6945.39	-1.11262	0.307724	-3.61565	0.000299596	0.0040591
LACC1	1818.47	-1.11014	0.228984	-4.84813	1.2463e-06	9.65976e-05
LRFN5	108.714	-1.10931	0.291971	-3.79939	0.000145053	0.0024598
PHYHD1	79.0642	-1.10677	0.278598	-3.97266	7.10742e-05	0.00148898
STAC3	243.321	-1.10204	0.186403	-5.91215	3.37675e-09	1.46461e-06
NRROS	1319.34	-1.10073	0.231422	-4.75636	1.97113e-06	0.000129452
AP003307.1	18.5397	-1.09445	0.278541	-3.92922	8.52223e-05	0.00169069
C20orf197	46.1831	-1.08668	0.320857	-3.3868	0.000707129	0.00747992
SLFN12	106.262	-1.0834	0.267975	-4.04292	5.27899e-05	0.00119518
FCGR1A	1913.39	-1.083	0.309224	-3.5023	0.000461266	0.00552705
AC104530.1	71.6847	-1.0787	0.291253	-3.70367	0.000212504	0.00319437
HRH1	368.226	-1.07642	0.321032	-3.35301	0.000799388	0.00813893
TCIM	364.549	-1.07589	0.315863	-3.40619	0.000658756	0.00709916
EVA1B	449.147	-1.07138	0.226726	-4.72544	2.29621e-06	0.000143499
SELPLG	1186.57	-1.06993	0.22896	-4.67298	2.96858e-06	0.000166926
LINC00920	36.4829	-1.06967	0.221448	-4.83035	1.36293e-06	0.000102858
TMEM45A	189.038	-1.06865	0.268303	-3.983	6.80507e-05	0.0014444
ADAMTS9	1160.19	-1.06747	0.315865	-3.3795	0.000726181	0.0076221
SIGLEC10	2441.96	-1.06626	0.308496	-3.45632	0.000547611	0.00624712
LAIR1	4490.42	-1.06453	0.243004	-4.38073	1.18285e-05	0.000430445
TNFAIP8L2	523.761	-1.06446	0.241898	-4.40048	1.08014e-05	0.000409976
AC129507.1	59.6712	-1.0644	0.325201	-3.27306	0.0010639	0.00995981
FERMT3	3785.05	-1.06306	0.315025	-3.37452	0.00073945	0.00772065
SLC15A3	3598.55	-1.06255	0.271387	-3.91526	9.03063e-05	0.00175324
PIWIL4	144.916	-1.06097	0.298696	-3.55202	0.000382286	0.00484142
LPAR5	663.609	-1.06063	0.259567	-4.08615	4.38594e-05	0.0010587
SLC39A8	952.281	-1.058	0.297096	-3.56115	0.000369239	0.00472019
IL1R1	405.862	-1.0568	0.27414	-3.85497	0.000115743	0.00210226
CAPG	2808.79	-1.05335	0.312041	-3.37569	0.00073631	0.00770023
TRPV2	547.77	-1.05276	0.250555	-4.20172	2.64899e-05	0.000746851
LTC4S	195.562	-1.05066	0.286149	-3.67174	0.000240905	0.00348139
DAB2	11848.6	-1.04889	0.202153	-5.18861	2.11871e-07	3.08948e-05
LGALS1	4069.01	-1.04169	0.214979	-4.84555	1.26262e-06	9.75693e-05
PLTP	20494	-1.04063	0.28617	-3.63641	0.000276465	0.00385498
CREB3L1	729.926	-1.03925	0.300735	-3.4557	0.00054886	0.00624883
AC002059.1	31.8184	-1.03655	0.269381	-3.8479	0.000119133	0.00215161
TNFSF12	141.095	-1.03143	0.212548	-4.85269	1.21796e-06	9.56158e-05
NPL	3489.4	-1.03016	0.215353	-4.78362	1.72167e-06	0.000119132
AC103810.3	79.3984	-1.02927	0.241277	-4.26595	1.99054e-05	0.000605134
C5AR2	257.989	-1.02912	0.244739	-4.20497	2.61112e-05	0.000740582
PLEK	5330.34	-1.02419	0.29159	-3.51244	0.000444021	0.00537279
CBLN3	96.0886	-1.02407	0.202212	-5.06434	4.09824e-07	4.71494e-05
ARHGDIB	7175.32	-1.01928	0.250895	-4.06258	4.85335e-05	0.00112953
DENND2D	340.092	-1.01873	0.302749	-3.36494	0.000765599	0.00792942
RAB38	200.823	-1.01661	0.202893	-5.01059	5.42623e-07	5.51382e-05
NCF4	2713.53	-1.01657	0.227057	-4.47716	7.56436e-06	0.000323249
PRSS36	216.741	-1.01238	0.265903	-3.80734	0.00014047	0.00240579
LYL1	507.916	-1.01236	0.262812	-3.85204	0.000117138	0.00212478
DSC2	3085.99	-1.01174	0.297496	-3.40087	0.000671717	0.00718782
TMEM79	167.488	-1.01088	0.305024	-3.31409	0.000919413	0.00900913
C1orf127	87.9316	-1.01043	0.291693	-3.46401	0.000532183	0.00613198
COLEC12	3819.19	-1.01042	0.229996	-4.39319	1.11698e-05	0.000416008
LST1	888.694	-1.00948	0.285955	-3.53022	0.000415208	0.00513735
FCER1G	2880.51	-1.00908	0.269652	-3.74216	0.000182445	0.00286915
STX11	459.445	-1.00873	0.304166	-3.31638	0.000911906	0.00896621
NBL1	1062.88	-1.00604	0.227227	-4.42746	9.53479e-06	0.000379188
CMTM3	2366.47	-1.00582	0.190332	-5.28455	1.26011e-07	2.19753e-05
GAS6	3172.4	-1.004	0.205609	-4.88306	1.04453e-06	8.6408e-05
DPP7	3381.22	-1.00052	0.148353	-6.74416	1.53911e-11	2.20692e-08
EIF4E3	93.8181	1.00252	0.262694	3.81629	0.000135471	0.00234822
ZNF423	350.738	1.00803	0.261339	3.85716	0.000114711	0.00209089
AMMECR1	376.43	1.00803	0.216122	4.66416	3.09883e-06	0.000170705
PCLO	256.061	1.01279	0.306699	3.30223	0.000959197	0.00926183
RIPOR2	156.059	1.01305	0.307306	3.29656	0.000978759	0.00937353
CCDC138	162.54	1.01349	0.185225	5.47165	4.45871e-08	1.00069e-05
ADGRG5	268.916	1.01556	0.305428	3.32503	0.000884097	0.00875951
ABLIM1	1883.67	1.02198	0.287768	3.55139	0.000383197	0.00485057
DDO	19.9422	1.02414	0.306707	3.33914	0.000840373	0.00843642
TTC3P1	481.357	1.02867	0.255818	4.0211	5.79278e-05	0.00128088
AL391840.3	21.1332	1.03099	0.299059	3.44744	0.00056593	0.00638682
FCHO1	191.486	1.03128	0.234824	4.39171	1.12462e-05	0.000417472
SEMA4F	167.318	1.03198	0.215619	4.78614	1.70015e-06	0.00011796
TUBB2A	1014.27	1.03362	0.2477	4.17288	3.00774e-05	0.000816297
SDCBP2_AS1	47.3332	1.03801	0.253739	4.09087	4.29764e-05	0.00104644
AC044860.1	63.0528	1.03806	0.272133	3.81454	0.000136435	0.00235998
LRRC20	208.061	1.03854	0.257466	4.03371	5.49022e-05	0.0012322
NGEF	106.07	1.04075	0.308403	3.37463	0.000739142	0.00772065
MAPRE3	350.053	1.04161	0.234352	4.44462	8.80463e-06	0.000359001
FAM118A	865.434	1.04206	0.286017	3.64335	0.000269111	0.00379011
AC132872.5	15.3232	1.045	0.305397	3.42179	0.000622101	0.00682671
SNX32	86.8148	1.04707	0.273749	3.82492	0.000130815	0.0022929
RCOR2	553.963	1.05007	0.288012	3.64594	0.000266417	0.00375955
SLAIN1	207.71	1.05214	0.273805	3.84266	0.000121709	0.00218602
RN7SL832P	10.6609	1.0531	0.277878	3.78979	0.000150773	0.00252856
STAG3L1	49.1876	1.05339	0.179652	5.86353	4.53136e-09	1.7993e-06
UBE2Q2P2	79.0038	1.05516	0.27968	3.77272	0.000161475	0.00265457
MORN4	191.081	1.05626	0.27459	3.84668	0.00011973	0.00215648
GNB5	340.798	1.06244	0.245713	4.3239	1.53292e-05	0.000511832
PCNX2	338.978	1.06253	0.235227	4.51705	6.27068e-06	0.000279211
MAGI2	167.102	1.06472	0.323723	3.289	0.00100545	0.00953372
ZNF286B	38.9377	1.06823	0.299254	3.56965	0.000357459	0.00462689
RFX3	573.841	1.06856	0.295323	3.61826	0.00029659	0.00402894
KAZN	500.733	1.06949	0.223107	4.79362	1.63799e-06	0.000115157
MTMR7	57.3182	1.0699	0.285773	3.74388	0.000181201	0.00286147
IQSEC3	55.3415	1.0723	0.32045	3.34625	0.00081913	0.00827142
RPS6KA6	314.521	1.07513	0.2237	4.80613	1.53882e-06	0.000109696
LPL	617.82	1.07568	0.23365	4.6038	4.14852e-06	0.000210774
ITGA2B	40.7171	1.07571	0.292225	3.68111	0.000232225	0.00339395
STPG1	210.013	1.07828	0.232246	4.64282	3.43683e-06	0.000185187
VARS2	12.1766	1.07865	0.327606	3.29251	0.000992975	0.00945359
ZDBF2	835.583	1.08185	0.302279	3.57897	0.000344947	0.00449878
FAM241B	126.394	1.08531	0.253325	4.28425	1.83357e-05	0.000572934
MYEF2	984.215	1.0862	0.285169	3.80898	0.000139543	0.00239783
FNDC4	149.291	1.09346	0.31048	3.52183	0.000428576	0.0052524
PIM2	662.597	1.09357	0.330642	3.30741	0.000941642	0.00914708
WASF3	450.84	1.09406	0.253662	4.31304	1.61023e-05	0.000526744
CAPN14	20.5225	1.09476	0.30688	3.5674	0.00036054	0.00465044
XK	122.691	1.09687	0.295219	3.71543	0.000202856	0.00309074
NPTXR	488.203	1.097	0.256313	4.27993	1.86956e-05	0.000579271
RBM26_AS1	51.316	1.0994	0.243849	4.50854	6.52764e-06	0.00028849
ITGB8	569.655	1.09975	0.246446	4.46242	8.10376e-06	0.000340648
PLCB4	464.121	1.10024	0.241038	4.56457	5.00521e-06	0.000239994
CTNND2	991.625	1.10135	0.327908	3.35871	0.000783082	0.00804327
SYNGR3	134.256	1.10256	0.296699	3.71608	0.000202335	0.003086
KISS1R	33.1725	1.10342	0.287911	3.83251	0.000126843	0.00224542
AL109918.1	350.244	1.10364	0.18597	5.93452	2.94713e-09	1.31171e-06
CASZ1	326.253	1.10559	0.248686	4.44574	8.75913e-06	0.000358277
ZFP69B	60.4163	1.11225	0.176952	6.28561	3.26576e-10	2.27809e-07
DMRTA1	35.3204	1.11279	0.27092	4.10747	4.00022e-05	0.000992748
KATNAL1	190.544	1.11329	0.308677	3.60664	0.000310189	0.00415463
KIAA0319	62.8164	1.12238	0.286338	3.91979	8.86273e-05	0.00173556
GOLGA2P10	598.105	1.12343	0.298661	3.76157	0.000168853	0.00274425
SRCIN1	233.096	1.12363	0.328622	3.41922	0.000628009	0.00687109
CLTRN	16.493	1.12796	0.317826	3.549	0.000386693	0.00488627
TMEM47	475.824	1.1282	0.324261	3.4793	0.000502728	0.00590115
Z69733.1	17.7019	1.13	0.244416	4.62328	3.77711e-06	0.000198145
LINGO1	422.682	1.13147	0.339342	3.33431	0.000855126	0.00854464
PPP1R16B	283.416	1.13163	0.337128	3.35668	0.00078883	0.00807284
MPP2	311.167	1.13715	0.28629	3.97203	7.12613e-05	0.00149169
AL031985.3	32.3886	1.13762	0.284199	4.00288	6.25753e-05	0.00136063
TNRC6C	315.379	1.13821	0.308153	3.69363	0.000221072	0.00326994
CELSR2	1346.43	1.1419	0.257962	4.42662	9.57201e-06	0.000380082
PTGS2	578.208	1.14313	0.327821	3.48706	0.000488357	0.00577129
MYH7B	53.3164	1.14592	0.334509	3.42568	0.000613273	0.00676511
RIMKLA	83.2512	1.14842	0.243602	4.71431	2.42526e-06	0.000146939
AL358472.1	6.78506	1.1503	0.338871	3.3945	0.000687546	0.00732682
FSD1L	242.644	1.15204	0.253353	4.54718	5.43704e-06	0.000250808
MLLT11	729.648	1.1534	0.284243	4.0578	4.95373e-05	0.00114669
FZD3	716.754	1.1597	0.312898	3.70632	0.000210291	0.00317033
PRKAR2B	236.817	1.16315	0.346265	3.35913	0.000781878	0.00803995
TNFRSF11B	192.05	1.16654	0.315283	3.69996	0.000215631	0.00322549
RADIL	59.15	1.16781	0.318253	3.66943	0.000243093	0.00350711
MSI1	503.664	1.1705	0.280957	4.16614	3.09805e-05	0.000834814
TSPEAR_AS1	62.8611	1.17094	0.293263	3.99278	6.53021e-05	0.00140688
TXLNG	635.304	1.17685	0.189128	6.22251	4.89276e-10	3.238e-07
LRRN1	895.013	1.17716	0.307845	3.82386	0.000131378	0.00229889
TMPRSS5	34.2138	1.18235	0.30929	3.82278	0.000131955	0.00230561
CECR2	470.902	1.1857	0.313756	3.77905	0.000157425	0.00260657
ARHGEF10	22.9827	1.18631	0.313534	3.78368	0.000154526	0.00257643
AC008946.1	12.5614	1.18656	0.277139	4.28148	1.85654e-05	0.00057748
KLHDC9	82.973	1.1893	0.306347	3.88221	0.00010351	0.00193734
CNTNAP3	75.9312	1.19299	0.269302	4.42993	9.4264e-06	0.00037664
LINCR_0001	16.9875	1.19339	0.353252	3.3783	0.000729351	0.00764604
PLAAT3	327.963	1.19374	0.325879	3.66313	0.000249148	0.00356979
CFAP20DC	32.8665	1.19448	0.344737	3.46489	0.000530445	0.00612015
ABLIM2	26.7224	1.19531	0.337838	3.53811	0.000402995	0.00501268
RPGR	454.694	1.19689	0.2149	5.56953	2.55421e-08	6.2785e-06
EFNA3	54.477	1.19954	0.201031	5.96696	2.41716e-09	1.13431e-06
NOMO3	274.743	1.20452	0.294793	4.08599	4.38902e-05	0.0010587
ZSWIM5	169.648	1.20486	0.297058	4.05599	4.99231e-05	0.00115252
ANKRD34A	18.2881	1.20656	0.278355	4.33463	1.46008e-05	0.000491327
CUX2	186.854	1.21478	0.365871	3.32025	0.000899368	0.00888354
PRKAR2A_AS1	15.4592	1.21752	0.351094	3.46779	0.000524763	0.00607088
CADPS	282.547	1.21789	0.3624	3.36063	0.000777649	0.00801883
ARL17A	94.2017	1.22037	0.176834	6.90122	5.15567e-12	1.0236e-08
C2CD4C	81.6054	1.22393	0.333565	3.66925	0.000243266	0.00350766
PRDM16	654.611	1.22799	0.298287	4.1168	3.84161e-05	0.000965453
AC093503.1	7.04624	1.22931	0.362349	3.39261	0.000692296	0.00736266
COL28A1	15.6404	1.23246	0.335291	3.67579	0.000237111	0.00344198
RNF157	546.723	1.23387	0.194609	6.34025	2.29395e-10	1.74138e-07
GPR176	58.0716	1.23417	0.293874	4.19966	2.67313e-05	0.000751562
TERF1P4	19.4738	1.23952	0.349777	3.54374	0.000394493	0.00495499
KIF21A	1073.89	1.24087	0.281552	4.40726	1.04687e-05	0.000402822
AL512625.1	26.4215	1.24104	0.376423	3.29694	0.000977443	0.00937353
PRKAA2	243.297	1.24138	0.224948	5.51851	3.41892e-08	8.17058e-06
AL117327.1	17.7184	1.24852	0.345611	3.6125	0.000303261	0.00409134
KLHL32	35.4655	1.25417	0.364428	3.44148	0.000578545	0.00650643
UCHL1	1477.65	1.25698	0.308742	4.0713	4.6751e-05	0.00110905
TLL2	14.0479	1.25722	0.364556	3.44865	0.000563404	0.00637224
SLC5A4_AS1	17.9786	1.25942	0.336085	3.74733	0.000178728	0.0028405
SRSF12	104.929	1.25996	0.307525	4.09708	4.18387e-05	0.0010277
FAM167A	102.164	1.26311	0.370063	3.41322	0.000641997	0.00697388
KLHL13	1100.82	1.26355	0.339586	3.72084	0.000198563	0.00303866
TMEM163	109.981	1.26631	0.304002	4.16546	3.10731e-05	0.000836128
FAM184A	374.393	1.26668	0.2589	4.89253	9.95472e-07	8.34192e-05
PRUNE2	166.457	1.26877	0.34722	3.6541	0.000258088	0.00366405
CACNA2D3	254.704	1.27237	0.346524	3.67181	0.000240842	0.00348139
ESRRG	127.914	1.2726	0.26283	4.84192	1.28591e-06	9.87775e-05
NACAD	211.303	1.27388	0.373359	3.41195	0.000644996	0.00699762
DSCAML1	83.6887	1.27538	0.357477	3.56773	0.000360091	0.0046471
AC007318.1	9.20989	1.27814	0.359288	3.55743	0.000374506	0.00477569
KIF17	83.9105	1.27827	0.252296	5.06654	4.05111e-07	4.68875e-05
PLCB1	287.153	1.28102	0.289579	4.42372	9.70166e-06	0.000382874
SBK1	701.16	1.28602	0.310931	4.13605	3.53343e-05	0.000910157
GNAL	124.488	1.28813	0.370598	3.47582	0.000509302	0.00594263
NRCAM	621.205	1.28901	0.337043	3.82447	0.000131055	0.00229479
SV2A	717.867	1.28954	0.284988	4.5249	6.04248e-06	0.000273468
TSPAN2	83.1481	1.28986	0.341527	3.77672	0.000158904	0.00262401
DMD	740.036	1.29004	0.209221	6.16592	7.00725e-10	4.41115e-07
MAP9	531.516	1.29028	0.368336	3.50301	0.000460035	0.00551743
COL4A6	1178.36	1.29041	0.364332	3.54185	0.000397335	0.00497102
DKKL1	14.9364	1.2908	0.390789	3.30305	0.00095638	0.00925074
MAPK8IP1	470.347	1.29264	0.361135	3.57937	0.000344422	0.00449421
HRCT1	15.8102	1.29613	0.395573	3.2766	0.00105066	0.00988604
ANO5	152.365	1.29889	0.293677	4.42285	9.74074e-06	0.00038383
HES6	517.618	1.30047	0.333669	3.89747	9.72021e-05	0.00184334
FAM81A	33.5086	1.30215	0.338505	3.84677	0.000119686	0.00215648
COLGALT2	149.568	1.30377	0.346804	3.75939	0.000170328	0.00275363
AKT3	640.466	1.30631	0.381271	3.4262	0.000612092	0.00676288
AASS	476.206	1.30744	0.297764	4.39087	1.129e-05	0.000417472
HDAC9	405.497	1.3081	0.343456	3.80863	0.000139741	0.00239809
GAPDHP65	34.4496	1.31037	0.367953	3.56124	0.000369101	0.00472019
SYNM	168.756	1.3109	0.312402	4.1962	2.71425e-05	0.00075663
RRAD	131.027	1.3138	0.333991	3.93364	8.36676e-05	0.00166676
RBM11	27.0582	1.31389	0.331749	3.9605	7.47925e-05	0.00153939
PLCH1	367.321	1.31521	0.241314	5.4502	5.03146e-08	1.10052e-05
CCDC26	14.5527	1.31582	0.391245	3.36316	0.000770553	0.00796133
LEPR	550.658	1.31839	0.393953	3.34658	0.000818149	0.00826475
KCNQ4	23.8854	1.32229	0.349157	3.78709	0.000152422	0.00254794
GEM	590.523	1.32236	0.348198	3.79771	0.000146039	0.00247165
DNM3	92.5293	1.3233	0.39502	3.34995	0.000808272	0.00819383
ZNF695	28.0836	1.3245	0.315929	4.19241	2.76009e-05	0.000764355
NUP62CL	86.4368	1.32486	0.236542	5.60094	2.13195e-08	5.50257e-06
AMIGO1	98.8961	1.3256	0.367426	3.6078	0.000308809	0.00414544
SLC44A5	119.787	1.32737	0.295196	4.49658	6.90549e-06	0.000303113
RSPO3	208.062	1.32761	0.365876	3.62859	0.000284975	0.00392486
FRMD5	88.4286	1.32887	0.34598	3.84089	0.000122589	0.00219237
RAB3A	183.587	1.3291	0.389354	3.41361	0.000641082	0.00696687
GPR3	34.3071	1.33165	0.246523	5.40174	6.59984e-08	1.33079e-05
TRPC6	45.7996	1.33206	0.402808	3.30693	0.000943261	0.00915591
SLC8A2	98.3164	1.33375	0.358907	3.71615	0.000202281	0.003086
KSR2	33.7961	1.34044	0.386687	3.46648	0.00052732	0.00608682
CNTFR	354.138	1.34071	0.397709	3.37108	0.000748754	0.00779499
GPC4	683.565	1.34083	0.318135	4.21466	2.50151e-05	0.000718159
LINC00535	9.32248	1.34094	0.391136	3.42831	0.000607349	0.00672487
AL353150.1	17.3639	1.34106	0.341973	3.92153	8.79876e-05	0.00172565
EPDR1	158.404	1.34515	0.408606	3.29205	0.000994583	0.00946192
HERC2P2	1267.27	1.34738	0.140059	9.62011	6.57598e-22	8.4863e-18
LRRC4C	62.3163	1.34806	0.401578	3.35691	0.000788184	0.00807284
ELL3	13.5086	1.35008	0.349042	3.86797	0.000109744	0.00202321
LSP1	2669.42	1.35357	0.366293	3.69532	0.000219611	0.00326277
CHRM3	84.5622	1.35533	0.342289	3.95962	7.50692e-05	0.0015414
SYP	341.825	1.35739	0.38443	3.53091	0.000414138	0.00512657
CAND2	152.205	1.36736	0.30241	4.52154	6.13922e-06	0.000276733
RAB3B	890.836	1.36798	0.350088	3.90753	9.32462e-05	0.00178537
EPHA3	281.005	1.36808	0.374901	3.64917	0.000263094	0.00371905
VANGL2	897.805	1.37162	0.242558	5.65481	1.56021e-08	4.68245e-06
C2orf81	9.72843	1.37315	0.371129	3.69991	0.000215672	0.00322549
REEP2	396.821	1.37365	0.404598	3.39511	0.000686008	0.00731949
LY6H	129.356	1.37387	0.369196	3.72125	0.000198239	0.00303866
NOVA1	237.469	1.37573	0.376085	3.65803	0.000254162	0.00362426
L1CAM	597.964	1.37729	0.382875	3.59724	0.000321614	0.00426122
CHRFAM7A	21.5895	1.38071	0.349524	3.95025	7.80695e-05	0.00159161
MDGA1	190.138	1.38222	0.382369	3.61487	0.000300494	0.00406898
HSPA4L	344.137	1.38302	0.368611	3.75196	0.000175455	0.00280401
EIF1P3	6.97672	1.38524	0.406974	3.40376	0.000664653	0.00712996
AC004923.1	11.7747	1.38781	0.400987	3.46098	0.000538205	0.00616833
DNALI1	903.412	1.38858	0.348414	3.98544	6.73544e-05	0.00143573
HECW2	85.8873	1.3886	0.404884	3.42963	0.000604404	0.00669802
GDPD2	181.922	1.38934	0.406228	3.42011	0.000625957	0.00685445
FHAD1	181.178	1.39005	0.423664	3.28101	0.00103435	0.00977534
ARC	54.224	1.39237	0.384774	3.61867	0.000296125	0.00402687
GPRIN1	182.74	1.39354	0.404985	3.44098	0.000579616	0.00650996
SLC25A53	91.5012	1.39416	0.235868	5.91079	3.40476e-09	1.46461e-06
CGREF1	40.9331	1.39617	0.341101	4.09313	4.2559e-05	0.00103939
GPLD1	47.6145	1.39645	0.317836	4.39363	1.11473e-05	0.000416008
TNNI3	19.1187	1.40197	0.315152	4.44856	8.64467e-06	0.00035642
FAM66C	28.2497	1.40214	0.39968	3.50815	0.000451239	0.00543466
DRP2	33.2289	1.40255	0.40856	3.43291	0.000597129	0.00665167
BAIAP3	646.157	1.40578	0.340307	4.13093	3.61302e-05	0.00092512
SCUBE2	64.584	1.4068	0.355171	3.96091	7.46642e-05	0.00153939
KCNJ4	78.6718	1.40744	0.400058	3.51809	0.000434657	0.00530426
EFR3B	276.193	1.40997	0.389719	3.61792	0.000296984	0.00403006
TPPP	237.937	1.41183	0.374805	3.76684	0.000165328	0.00269729
NYAP1	154.303	1.41365	0.404611	3.49385	0.000476106	0.00565439
NEFM	794.495	1.41609	0.425432	3.32859	0.000872859	0.00866147
GPR179	9.17914	1.41626	0.354108	3.99952	6.34719e-05	0.00137318
B3GALT1	28.9367	1.41655	0.425048	3.33269	0.000860109	0.00858446
CNNM1	23.8934	1.4166	0.396878	3.56935	0.000357863	0.00462893
EPHA1_AS1	7.8302	1.42401	0.410755	3.4668	0.000526688	0.00608496
CPE	2150.56	1.42421	0.281302	5.06293	4.12854e-07	4.71494e-05
DDN	85.1351	1.42536	0.315331	4.52021	6.17775e-06	0.000276819
ELAVL4	205.522	1.42883	0.416536	3.43028	0.000602967	0.00668783
DYNC1I1	34.1793	1.42976	0.43288	3.30289	0.000956947	0.00925074
NES	4023.24	1.43019	0.304256	4.7006	2.59393e-06	0.000153553
BMERB1	246.651	1.43054	0.419838	3.40735	0.000655962	0.00708087
CDYL2	67.793	1.43237	0.393968	3.63576	0.000277162	0.00386052
AK8	64.4517	1.43301	0.384558	3.72638	0.00019425	0.00299497
EFNB3	1187.05	1.43378	0.403232	3.55571	0.000376963	0.00479518
IGFBPL1	832.625	1.434	0.391306	3.66464	0.000247688	0.00355882
WNT2B	412.583	1.43509	0.35152	4.08252	4.45492e-05	0.00107059
AC104653.1	8.31886	1.43529	0.43255	3.3182	0.000905995	0.00893874
GSTM3	546.85	1.43567	0.213385	6.72808	1.71915e-11	2.33533e-08
MED12L	173.607	1.43595	0.342102	4.19745	2.69943e-05	0.00075663
SH2D5	52.5523	1.443	0.327664	4.40391	1.06318e-05	0.000405357
SRRM3	102.696	1.44954	0.343131	4.22445	2.3952e-05	0.00069561
MARK1	539.697	1.44961	0.432286	3.35336	0.000798358	0.00813452
CACHD1	807.479	1.4497	0.254402	5.69848	1.20879e-08	3.75889e-06
AC245100.4	17.5299	1.45039	0.332006	4.36856	1.25068e-05	0.000444627
RASD2	37.0711	1.45091	0.347875	4.17078	3.03565e-05	0.000820421
CELSR3	465.843	1.45355	0.348209	4.17437	2.98806e-05	0.000811809
PRIMA1	32.2801	1.45477	0.332236	4.37873	1.19372e-05	0.000431512
PSCA	13.6407	1.45511	0.427633	3.40271	0.000667206	0.00715155
NUDT11	120.703	1.46125	0.373224	3.9152	9.03295e-05	0.00175324
TUBB3	20.0231	1.46375	0.366164	3.99754	6.40052e-05	0.00138241
RUNDC3A_AS1	24.6018	1.46382	0.404394	3.61977	0.000294864	0.00401818
SNPH	87.2617	1.4674	0.382783	3.83349	0.000126337	0.00224108
NOS1AP	93.4219	1.46852	0.273345	5.37241	7.76911e-08	1.50767e-05
RGS9	71.7328	1.46961	0.295437	4.97436	6.5464e-07	6.16791e-05
PODXL2	444.144	1.47236	0.388172	3.79305	0.000148807	0.00250863
AP003108.1	6.28284	1.4728	0.388765	3.7884	0.00015162	0.00253781
CORO2B	272.187	1.4732	0.438696	3.35814	0.000784702	0.00804335
DPF1	107.289	1.47437	0.43859	3.3616	0.000774913	0.00799381
AC087222.1	10.9226	1.4828	0.407438	3.63931	0.000273367	0.00383248
DPYSL3	3038.24	1.48344	0.354078	4.1896	2.79448e-05	0.000770976
TTBK1	172.99	1.48417	0.45251	3.27986	0.00103859	0.00980826
LRRC4B	509.431	1.48421	0.383799	3.86715	0.000110113	0.00202711
BMP6	45.5357	1.48461	0.450555	3.29507	0.000983984	0.00940268
ZNF658B	25.116	1.48488	0.38513	3.85552	0.000115485	0.00209943
TMEM132B	84.4398	1.48953	0.405349	3.67468	0.000238146	0.00345311
FHL1	757.537	1.49088	0.416223	3.58192	0.000341077	0.00446409
GNAZ	191.263	1.49306	0.406412	3.67376	0.000239004	0.00345973
TRIM46	73.3745	1.49484	0.329219	4.54058	5.6099e-06	0.000255816
SGIP1	84.3943	1.50015	0.454979	3.29719	0.000976588	0.00937016
NLGN3	185.117	1.50206	0.387042	3.88088	0.000104079	0.00194606
OLFM2	299.091	1.50421	0.342004	4.39822	1.0914e-05	0.000412735
PLEKHB1	89.8574	1.50727	0.319031	4.72453	2.30651e-06	0.00014364
ERC2	59.1286	1.50792	0.457835	3.29358	0.000989214	0.009439
CCNA1	84.4936	1.50829	0.442457	3.40889	0.00065227	0.00705237
ZDHHC11B	94.2162	1.50979	0.366645	4.11786	3.82407e-05	0.000962918
AC092835.1	18.2208	1.50993	0.3832	3.94033	8.13708e-05	0.0016373
SEMA5B	279.502	1.51331	0.439926	3.43991	0.000581916	0.00652884
AL596214.1	5.10111	1.51387	0.426098	3.55287	0.000381058	0.00483061
B3GALT5_AS1	27.2415	1.51984	0.418494	3.63168	0.000281584	0.00390106
CNTNAP2	947.037	1.52128	0.299198	5.08451	3.68581e-07	4.44536e-05
AP3B2	133.426	1.52265	0.407966	3.73229	0.000189749	0.00294671
GPR17	10.7725	1.52597	0.453743	3.36307	0.000770801	0.00796133
DACH1	496.992	1.52649	0.297197	5.13627	2.80252e-07	3.63482e-05
PDLIM3	178.517	1.52725	0.446735	3.4187	0.000629219	0.00687559
PRKCG	39.0194	1.52827	0.26438	5.78058	7.44454e-09	2.54343e-06
TEX15	52.1892	1.52848	0.460832	3.31678	0.00091061	0.00896131
MAP1B	4752.48	1.53101	0.421159	3.63523	0.000277728	0.00386632
AC007952.4	49.2513	1.53285	0.308642	4.96644	6.81928e-07	6.37702e-05
RIPPLY3	10.758	1.53322	0.439865	3.48566	0.000490928	0.00579107
GAPDHP60	7.05681	1.53446	0.45461	3.37534	0.000737245	0.00770688
GLYCTK_AS1	17.6337	1.53502	0.458209	3.35005	0.000807967	0.00819383
SPA17	309.013	1.53545	0.402934	3.81068	0.000138583	0.00238455
SOX11	1042.68	1.53591	0.46884	3.27598	0.00105295	0.00990044
SULT1C4	294.763	1.5381	0.369689	4.16052	3.17528e-05	0.000847509
APBA2	352.443	1.55505	0.470761	3.30327	0.000955659	0.00924843
GREM1	45.3019	1.55792	0.450824	3.45571	0.00054884	0.00624883
EFCAB5	7.78759	1.55855	0.362473	4.29976	1.70984e-05	0.000546177
ZBTB8B	39.6795	1.56094	0.417524	3.73856	0.00018508	0.00289861
THBS3_AS1	59.6274	1.56258	0.397702	3.92902	8.5294e-05	0.00169081
ZNF483	106.091	1.56382	0.412899	3.78742	0.00015222	0.00254621
KIF19	176.674	1.56478	0.445271	3.51422	0.000441047	0.00536025
LINC01315	32.4633	1.56725	0.424454	3.69239	0.00022216	0.00327655
BRSK2	221.749	1.56993	0.428427	3.6644	0.000247917	0.00355882
PPP1R1B	209.121	1.5701	0.443579	3.53961	0.000400722	0.00499161
FRMD3	187.539	1.57011	0.443068	3.54372	0.000394518	0.00495499
NHS	389.659	1.57162	0.235143	6.68367	2.33035e-11	2.86411e-08
ITGB7	1385.11	1.57249	0.474232	3.31586	0.000913601	0.00897262
SV2B	33.7797	1.57378	0.440521	3.57255	0.000353521	0.00458973
PCOLCE2	50.3524	1.5744	0.343903	4.57804	4.69344e-06	0.000229863
CDH13	57.0806	1.57619	0.452248	3.48524	0.000491695	0.00579747
FAM155B	54.3321	1.57844	0.407579	3.87273	0.000107625	0.00199269
RGMA	405.779	1.58062	0.466213	3.39033	0.000698076	0.00740833
LRCH2	190.943	1.58398	0.348267	4.54817	5.41148e-06	0.000250755
MYEOV	22.511	1.58471	0.443992	3.56924	0.000358025	0.00462893
SCUBE1	138.48	1.58697	0.467489	3.39466	0.000687136	0.00732559
MAPK8IP2	240.979	1.58709	0.439802	3.60865	0.000307795	0.00414191
MCF2L2	29.0705	1.58851	0.379167	4.18948	2.79594e-05	0.000770976
WNK3	105.719	1.60228	0.32883	4.87268	1.10096e-06	9.02091e-05
DISP2	130.732	1.60248	0.377017	4.25041	2.13383e-05	0.000638171
AL353807.3	3.87897	1.60258	0.458543	3.49494	0.000474174	0.00563723
GRIK5	292.818	1.60297	0.374368	4.28181	1.85382e-05	0.00057748
MORF4L2_AS1	12.8533	1.60611	0.368349	4.3603	1.29887e-05	0.000453025
CARMIL3	122.155	1.60802	0.443519	3.62559	0.000288307	0.00395736
SYT11	1309.14	1.61015	0.468935	3.43364	0.000595539	0.00664255
SALL3	103.376	1.61387	0.470178	3.43246	0.000598136	0.00665714
AC008543.1	5.42452	1.61451	0.434694	3.71412	0.000203911	0.00310194
CCDC136	335.479	1.61606	0.412364	3.91902	8.8911e-05	0.00173848
HFM1	29.2163	1.61681	0.429035	3.76847	0.000164251	0.00268652
LYPD1	233.739	1.6175	0.431692	3.74688	0.000179051	0.00284388
AC005962.1	9.22391	1.61751	0.462098	3.50037	0.000464616	0.00556203
FSIP1	21.9776	1.61843	0.472256	3.42703	0.000610232	0.00674522
DOK5	92.7764	1.6208	0.450619	3.59683	0.000322121	0.00426138
PDZD2	89.6802	1.62278	0.352019	4.60993	4.02812e-06	0.000207103
IGSF11	26.5401	1.62663	0.438858	3.7065	0.000210144	0.00316998
CPT1C	379.806	1.63044	0.401413	4.06175	4.87072e-05	0.00113255
NAP1L3	323.559	1.63107	0.325232	5.0151	5.30049e-07	5.47222e-05
RAB40A	9.90707	1.63936	0.449967	3.64329	0.000269177	0.00379011
SDK2	555.598	1.64084	0.388697	4.22138	2.4281e-05	0.000702569
A2M_AS1	35.9041	1.64349	0.426206	3.85609	0.000115215	0.0020986
HAP1	52.0469	1.64491	0.336107	4.894	9.88083e-07	8.32452e-05
PPIL6	108.615	1.64931	0.44886	3.67443	0.000238378	0.00345453
FSD1	130.409	1.64989	0.445933	3.69985	0.000215726	0.00322549
NTRK2	1786.54	1.65176	0.497922	3.31731	0.000908901	0.00895372
KCTD8	15.4917	1.65194	0.493474	3.34758	0.000815218	0.00824313
ADCY1	345.538	1.65228	0.414149	3.98959	6.6189e-05	0.00142125
MAST1	211.944	1.65343	0.493431	3.35087	0.000805569	0.00817928
RND2	343.505	1.65452	0.371523	4.45334	8.45446e-06	0.000351384
IL17RD	755.507	1.65596	0.438552	3.77597	0.000159386	0.0026286
INSM1	113.287	1.65747	0.477358	3.47217	0.000516274	0.00600497
FRMPD3	101.001	1.6603	0.37434	4.43526	9.19614e-06	0.000370863
CA14	253.387	1.66045	0.412205	4.02821	5.62032e-05	0.00124944
CASC15	70.2838	1.66658	0.455907	3.65552	0.000256664	0.00364785
ELOVL4	118.037	1.66822	0.44088	3.78383	0.000154436	0.00257643
NRXN2	509.191	1.67056	0.456623	3.65851	0.000253685	0.00362162
PLAAT1	20.6785	1.67063	0.499789	3.34267	0.000829768	0.00835596
AL161756.1	3.66362	1.67087	0.486424	3.435	0.000592552	0.00661781
SHISAL1	153.977	1.67257	0.443546	3.77091	0.000162653	0.00266884
NR2F1	845.955	1.6731	0.460884	3.6302	0.000283198	0.00391292
XIAPP1	13.0083	1.67317	0.420495	3.97906	6.91874e-05	0.00146012
DYRK3	143.848	1.67342	0.376858	4.44044	8.97742e-06	0.000363377
MMEL1	28.7361	1.67431	0.501706	3.33724	0.000846148	0.0084779
CDH6	303.993	1.67468	0.451931	3.70561	0.00021088	0.00317551
AC090617.5	6.94831	1.68035	0.402343	4.17642	2.96139e-05	0.00080626
FAXC	68.6854	1.68436	0.422631	3.98541	6.73639e-05	0.00143573
SCN8A	161.551	1.68444	0.364314	4.6236	3.7714e-06	0.000198145
NDRG4	577.81	1.68769	0.454422	3.71392	0.000204072	0.00310194
PALM3	90.9119	1.68811	0.457154	3.69265	0.000221926	0.00327655
CCDC144NL	13.3897	1.69148	0.49847	3.39335	0.000690445	0.00735468
ADGRV1	993.319	1.69342	0.3882	4.36223	1.28746e-05	0.000449676
RIC3	82.734	1.69636	0.423405	4.00647	6.16322e-05	0.00134922
TCEAL7	92.5082	1.69886	0.49601	3.42506	0.000614662	0.00677388
CCDC181	123.857	1.69977	0.51479	3.30188	0.000960399	0.0092665
MIR99AHG	86.9893	1.70087	0.46973	3.62095	0.000293524	0.00400627
PKD1L2	44.8679	1.70462	0.435823	3.91127	9.18138e-05	0.00176976
ENHO	49.7199	1.70508	0.471701	3.61475	0.000300641	0.00406898
NEXMIF	128.955	1.70518	0.452385	3.76932	0.000163692	0.00268077
DGKI	86.0946	1.70686	0.491027	3.47611	0.000508747	0.00594153
NR2F1_AS1	90.4806	1.70796	0.480605	3.55377	0.000379747	0.00482109
RNF157_AS1	15.8247	1.71623	0.522542	3.28437	0.00102209	0.00967013
AC021074.1	4.40885	1.71763	0.492054	3.49073	0.000481706	0.00570576
CENPVL3	7.15075	1.71806	0.482	3.56443	0.000364643	0.00468464
ABCG4	20.7625	1.71807	0.4909	3.49985	0.000465529	0.00556779
CNTNAP3C	11.7569	1.71893	0.488211	3.52088	0.000430116	0.00526127
VIPR2	86.4986	1.72055	0.449469	3.82795	0.000129212	0.00227643
THSD7A	266.17	1.72456	0.439573	3.92326	8.73576e-05	0.00171983
CCDC160	64.0333	1.7408	0.522433	3.33211	0.000861911	0.00859912
SCN3A	208.662	1.7421	0.514778	3.38417	0.000713936	0.00753339
DUSP5P1	6.90232	1.74268	0.520604	3.34741	0.00081569	0.00824313
CLGN	175.952	1.74421	0.445237	3.9175	8.94737e-05	0.0017442
SHC4	18.0525	1.74511	0.352539	4.95011	7.41719e-07	6.68879e-05
IGSF9B	373.146	1.74832	0.440189	3.97174	7.13507e-05	0.00149235
RADX	139.159	1.75213	0.254328	6.88926	5.60825e-12	1.03392e-08
BSN	199.444	1.7553	0.48576	3.61352	0.000302073	0.00407954
TTC25	127.19	1.75755	0.477694	3.67924	0.000233929	0.0034078
CDK5R1	392.752	1.75971	0.441205	3.98841	6.6518e-05	0.00142476
MMP24	186.771	1.76101	0.342154	5.14683	2.64927e-07	3.50943e-05
PABPC5	27.6317	1.76148	0.405155	4.34768	1.37587e-05	0.000471596
TMEM145	63.4572	1.76786	0.491966	3.59345	0.000326327	0.00431038
WNK2	626.147	1.77029	0.309245	5.72456	1.03701e-08	3.34565e-06
CALY	25.857	1.77058	0.462211	3.83068	0.000127789	0.00225951
SPTBN4	73.5866	1.77334	0.445697	3.9788	6.92645e-05	0.00146055
SHISA7	28.0327	1.77372	0.490553	3.61576	0.000299471	0.0040591
CACNA1I	54.1454	1.77434	0.375582	4.72426	2.30959e-06	0.00014364
RUNDC3B	25.911	1.7747	0.473906	3.74483	0.000180514	0.00285658
CD300LB	61.2319	1.77627	0.533299	3.33073	0.000866195	0.00862187
LRP2BP	88.5204	1.77712	0.498458	3.56524	0.000363525	0.00467533
JPH4	263.035	1.78082	0.471862	3.77403	0.000160632	0.00264408
GPR27	68.0177	1.78136	0.450295	3.956	7.62153e-05	0.00155997
ELFN2	147.085	1.78236	0.513863	3.46854	0.00052329	0.00606471
GRID2	83.0009	1.78399	0.490185	3.63943	0.000273245	0.00383248
UNC79	86.5382	1.78507	0.455532	3.91865	8.90456e-05	0.00173979
DNAH11	170.469	1.78586	0.506697	3.52452	0.000424254	0.00522752
AFF2	214.93	1.7893	0.403603	4.4333	9.28004e-06	0.000373663
CRMP1	1021.09	1.78984	0.539947	3.31484	0.000916971	0.00899887
LRP8	484.143	1.7901	0.278535	6.42683	1.30289e-10	1.08476e-07
GNG3	59.914	1.79109	0.518013	3.45762	0.000544978	0.00622659
AK7	224.734	1.79723	0.544423	3.30117	0.000962825	0.00927258
RGS7	19.7958	1.79784	0.464585	3.86978	0.000108935	0.00201117
MAP6	617.333	1.79876	0.466078	3.85935	0.000113688	0.00207838
AC073389.2	7.76529	1.79877	0.547486	3.28552	0.00101795	0.00964509
NBPF2P	14.4944	1.79955	0.512751	3.50961	0.000448768	0.00541248
JAKMIP2	217.32	1.80072	0.48659	3.70069	0.00021501	0.00322304
PTPRVP	6.96254	1.8044	0.494473	3.64915	0.000263115	0.00371905
GOLGA2P7	39.9365	1.80525	0.480958	3.75344	0.000174426	0.00279276
RXRG	41.8358	1.80733	0.484525	3.73012	0.000191389	0.00296893
CDKL2	73.7638	1.80836	0.436774	4.14027	3.46902e-05	0.00089895
INA	575.032	1.80862	0.541343	3.34099	0.000834811	0.00840019
ARL9	7.18511	1.81094	0.481947	3.75755	0.000171585	0.00275938
ST6GALNAC5	93.6151	1.81271	0.352857	5.13723	2.78811e-07	3.6344e-05
DUSP26	43.6193	1.81873	0.532656	3.41446	0.000639081	0.00695684
NPIPB6	9.39723	1.81954	0.483188	3.76569	0.000166088	0.00270627
MRAP2	18.1817	1.82019	0.422202	4.31118	1.62388e-05	0.000529197
RASL11B	5.6396	1.82337	0.513202	3.55293	0.000380968	0.00483061
PPP4R4	57.189	1.82455	0.40997	4.45045	8.56923e-06	0.000355582
FBXL16	110.326	1.82526	0.41822	4.36434	1.27508e-05	0.000449587
ATOH1	30.6939	1.82853	0.466044	3.92351	8.72689e-05	0.00171983
MEGF11	40.9908	1.82928	0.42712	4.28282	1.84539e-05	0.000575931
AL357079.1	9.00562	1.83106	0.412201	4.44215	8.90631e-06	0.000361434
PHF21B	185.082	1.83273	0.516872	3.5458	0.000391422	0.00493106
WNT1	15.6698	1.83491	0.527151	3.48081	0.000499908	0.00587819
GALNT8	26.2059	1.83601	0.439352	4.17892	2.92898e-05	0.000799967
CHST8	37.9114	1.83819	0.498839	3.68494	0.000228758	0.00336041
FAM227A	177.442	1.8415	0.430563	4.27695	1.89472e-05	0.000582869
C10orf105	51.4322	1.84609	0.560199	3.29542	0.000982742	0.00939776
SYN2	26.4898	1.84663	0.43533	4.2419	2.21631e-05	0.000658261
CCDC162P	51.7344	1.84664	0.429335	4.30117	1.69902e-05	0.000544776
MAP1LC3C	25.694	1.84835	0.541226	3.41511	0.000637559	0.00694907
BMPR1B	48.6421	1.85026	0.541188	3.41889	0.000628765	0.00687559
PDZD4	631.427	1.85228	0.443323	4.17817	2.93861e-05	0.000801431
BCAN	415.36	1.85258	0.543964	3.4057	0.000659958	0.00710047
PREX2	127.864	1.8533	0.430338	4.30661	1.65776e-05	0.000536849
PURG	54.9958	1.85439	0.560861	3.30632	0.000945285	0.00917188
KCNB1	70.9533	1.85745	0.458275	4.05313	5.05361e-05	0.00116147
SLC6A1	109.353	1.85746	0.556332	3.33877	0.000841516	0.00844132
PTGER3	40.0087	1.85825	0.528991	3.51283	0.000443368	0.00536741
ERBB4	266.746	1.86501	0.503071	3.70725	0.000209519	0.0031661
AC016705.2	34.5881	1.8678	0.532048	3.51058	0.000447124	0.00539895
FAM201A	7.67936	1.86964	0.559205	3.34338	0.000827643	0.00833781
CHST6	62.8885	1.8714	0.349306	5.35749	8.4384e-08	1.6133e-05
DDX25	30.0621	1.87458	0.412639	4.54291	5.54819e-06	0.000254802
SNAP91	174.414	1.88006	0.523913	3.5885	0.000332586	0.00438185
SPATA17	158.909	1.88774	0.464597	4.06317	4.84099e-05	0.00112869
AL627095.2	8.60472	1.88891	0.57105	3.30779	0.000940348	0.00914138
TUBB2B	1847.17	1.89256	0.502313	3.7677	0.000164759	0.0026914
SYT5	64.8698	1.89354	0.515942	3.67007	0.000242484	0.00350029
ADGRB1	89.2204	1.89683	0.480028	3.95151	7.76609e-05	0.00158453
MAMLD1	125.489	1.89685	0.406984	4.66075	3.15057e-06	0.000172646
DNAH6	199.381	1.8979	0.49425	3.83996	0.000123054	0.00219643
AL731533.3	11.6029	1.90015	0.542997	3.49936	0.000466371	0.0055727
HS6ST3	94.5915	1.90028	0.545007	3.48671	0.000488993	0.00577175
AC090617.3	9.30802	1.90087	0.467597	4.06518	4.7995e-05	0.00112334
TMEFF1	15.9324	1.90099	0.521794	3.64318	0.000269293	0.00379011
MDH1B	106.562	1.90471	0.577779	3.29661	0.000978587	0.00937353
ASIC2	24.6619	1.90521	0.563271	3.38241	0.00071854	0.00756212
SCN5A	32.2008	1.90859	0.396706	4.8111	1.50102e-06	0.000107615
SULT4A1	95.7004	1.90933	0.429279	4.44777	8.67651e-06	0.000356817
PCYT1B	174.512	1.91075	0.335245	5.69955	1.20122e-08	3.75889e-06
GABRQ	20.3877	1.91159	0.508632	3.7583	0.000171074	0.00275685
SYT14	111.391	1.91311	0.47611	4.01822	5.86405e-05	0.00129139
AC115284.4	7.04758	1.91373	0.547375	3.4962	0.000471937	0.00562069
TMSB15B	6.94377	1.91391	0.434501	4.40484	1.05863e-05	0.000405046
DPYSL5	939	1.91588	0.563079	3.4025	0.000667716	0.0071539
GLYATL2	8.76292	1.91963	0.427808	4.48711	7.21946e-06	0.000311596
EFHC2	191.337	1.91985	0.580746	3.30584	0.000946933	0.00917878
EFHD1	198.88	1.92378	0.413467	4.65281	3.27444e-06	0.000178298
FAM131B	195.047	1.92519	0.498465	3.86224	0.000112354	0.00206298
ATP1B2	538.642	1.92547	0.468658	4.10847	3.98296e-05	0.000990369
AC244669.2	5.9352	1.92725	0.54116	3.56134	0.00036897	0.00472019
STUM	65.1205	1.93681	0.530505	3.65089	0.000261335	0.00369997
NUDT10	54.7611	1.93827	0.40914	4.73742	2.16459e-06	0.000137946
NKAIN1	117.107	1.9456	0.568732	3.42095	0.000624027	0.00684203
PDE2A	144.961	1.94901	0.436958	4.46041	8.18024e-06	0.000342834
KCNN3	118.546	1.95103	0.415612	4.69434	2.67467e-06	0.000155831
MGAT5B	100.429	1.95145	0.470524	4.1474	3.36272e-05	0.000881136
GAL3ST3	34.5872	1.95243	0.409947	4.76263	1.91085e-06	0.000127439
RPL34_DT	4.96711	1.95498	0.536919	3.64111	0.000271461	0.00381798
ACBD7	81.0368	1.95499	0.425457	4.59503	4.32685e-06	0.000216008
CPEB1	19.1815	1.95596	0.451329	4.33378	1.46571e-05	0.000492114
CNKSR2	80.7262	1.95615	0.417424	4.68624	2.78271e-06	0.000159178
LRRC9	85.3945	1.9566	0.562169	3.48044	0.000500591	0.00588353
ZIC4	423.416	1.95815	0.515902	3.79558	0.000147299	0.00248839
KIAA1549L	166.428	1.95986	0.577823	3.39181	0.000694336	0.00737786
GPR19	23.257	1.95995	0.420274	4.66351	3.10854e-06	0.000170705
TMEM59L	223.505	1.96309	0.461606	4.25273	2.11177e-05	0.000634508
PNMA8C	80.6465	1.96331	0.516386	3.80202	0.000143518	0.00243783
GRIA2	233.584	1.96533	0.600056	3.27524	0.00105574	0.00992302
ATAD3C	22.8784	1.9662	0.53701	3.66138	0.000250857	0.00358705
UBE2QL1	67.8956	1.96635	0.51854	3.79208	0.00014939	0.00251353
AXDND1	4.49728	1.96927	0.553052	3.56074	0.000369808	0.00472512
OLFM1	277.307	1.96989	0.534762	3.68367	0.000229899	0.00336759
OTUD7A	35.4754	1.97036	0.517838	3.80498	0.000141818	0.00242405
DPY19L2P2	153.596	1.97183	0.513108	3.84292	0.000121578	0.00218519
NOVA2	337.49	1.97476	0.551556	3.58033	0.000343156	0.00448221
NEFL	377.622	1.97527	0.475796	4.15151	3.30289e-05	0.000870803
RNF182	158.859	1.97857	0.500911	3.94994	7.81715e-05	0.00159243
MYCBPAP	16.9685	1.97929	0.499209	3.96485	7.34416e-05	0.00152251
DNAH2	103.568	1.98123	0.563792	3.51412	0.000441211	0.00536025
PHYHIP	44.7386	1.98587	0.506807	3.9184	8.914e-05	0.00174032
RGS7BP	33.6905	1.98723	0.45175	4.39897	1.08768e-05	0.000412232
ZNF648	5.52991	1.98782	0.587914	3.38114	0.000721863	0.00758912
SYT13	334.945	1.99424	0.356025	5.60142	2.12603e-08	5.50257e-06
FOXD3	9.83418	1.99547	0.580545	3.43724	0.000587683	0.00657197
RMST	69.5072	1.99625	0.419481	4.75886	1.94691e-06	0.000128855
AC068587.4	29.6519	1.99858	0.344901	5.79465	6.8462e-09	2.42055e-06
KCND3	115.255	1.99869	0.507492	3.93836	8.20399e-05	0.00164526
CACNA2D2	270.203	1.99961	0.389634	5.13202	2.86643e-07	3.68567e-05
TCTEX1D4	63.851	2.00131	0.587941	3.40393	0.000664235	0.00712996
ZCCHC12	104.679	2.00322	0.534922	3.74489	0.000180474	0.00285658
KCNK10	130.191	2.00836	0.398098	5.04489	4.53793e-07	5.02678e-05
ST8SIA3	33.0031	2.00888	0.596862	3.36574	0.0007634	0.00790982
ZIC1	1509.47	2.0134	0.502691	4.00524	6.19541e-05	0.00135054
AMER3	20.2723	2.01643	0.589359	3.42139	0.000623008	0.00683376
CRTAC1	43.469	2.01715	0.610874	3.30208	0.000959714	0.00926336
DISP3	131.837	2.02022	0.546714	3.69521	0.000219709	0.00326277
ASTN1	182.545	2.02071	0.534287	3.78206	0.000155533	0.00258907
ATP1A2	1930.13	2.02172	0.50926	3.96992	7.1897e-05	0.00149771
LCNL1	12.2843	2.02324	0.430949	4.69485	2.66801e-06	0.000155795
RGS20	10.484	2.02514	0.602724	3.35998	0.000779477	0.00802806
ZNF157	7.01578	2.0255	0.541281	3.74204	0.000182532	0.00286915
KIF1A	2819.96	2.02684	0.423118	4.79025	1.66574e-06	0.000116051
PSD2	100.299	2.02685	0.53713	3.77348	0.000160986	0.00264822
WDR17	141.432	2.02825	0.455932	4.44858	8.64407e-06	0.00035642
SSTR2	139.781	2.02903	0.557275	3.64099	0.000271593	0.00381798
RCAN2	63.3513	2.0304	0.459196	4.42165	9.795e-06	0.000385379
UNC80	86.5472	2.03312	0.543897	3.73807	0.000185441	0.00290251
ZIC2	639.134	2.03544	0.466608	4.36221	1.28753e-05	0.000449676
WDR49	85.0683	2.0358	0.578862	3.5169	0.000436615	0.0053206
TAFA5	91.5146	2.03591	0.486517	4.18466	2.85599e-05	0.000784183
SRRM4	155.759	2.03601	0.601442	3.38522	0.000711212	0.0075108
PACSIN1	63.0106	2.03641	0.410257	4.96375	6.91462e-07	6.41965e-05
FGF12	63.9523	2.03667	0.523801	3.88826	0.000100966	0.0018966
RPRM	49.9958	2.04018	0.426999	4.77795	1.77092e-06	0.000120731
ALPL	80.728	2.04019	0.585969	3.48174	0.000498173	0.00586046
MDGA2	23.6827	2.04277	0.474265	4.30723	1.65313e-05	0.00053602
NMNAT2	293.504	2.04319	0.442866	4.61355	3.95849e-06	0.00020557
RASGEF1A	90.4587	2.04377	0.473692	4.31455	1.59929e-05	0.000524493
THSD7B	27.317	2.04553	0.540863	3.78198	0.000155585	0.00258907
USH2A	8.62606	2.05072	0.55537	3.69253	0.000222034	0.00327655
NPAS3	83.4034	2.05266	0.482911	4.2506	2.13198e-05	0.000638171
SYT3	57.8084	2.05434	0.465442	4.41373	1.01603e-05	0.00039613
RHBDL3	107.257	2.05608	0.554542	3.7077	0.000209153	0.00316547
SLC26A7	29.2154	2.05736	0.580936	3.54145	0.000397929	0.00497385
ZNF536	176.772	2.06406	0.546052	3.77996	0.000156851	0.00260175
SLC6A17	24.1023	2.06468	0.457099	4.51692	6.27441e-06	0.000279211
ST8SIA2	175.008	2.06499	0.626733	3.29484	0.000984765	0.00940666
MAFA	4.63624	2.0653	0.61966	3.33296	0.000859275	0.00857946
FAM66D	18.3291	2.06675	0.532729	3.87954	0.000104652	0.00195447
AL450998.1	47.3088	2.06819	0.555541	3.72283	0.000197001	0.00302834
CCN3	106.144	2.06851	0.448158	4.61558	3.91995e-06	0.000204066
AC021739.2	12.1926	2.06869	0.480512	4.30517	1.66855e-05	0.000538317
AL157396.1	24.0523	2.06901	0.620297	3.33551	0.000851417	0.00852407
CPHL1P	8.93343	2.0695	0.49248	4.20219	2.64345e-05	0.000746471
GNAO1	379.468	2.07017	0.512773	4.03721	5.40912e-05	0.00121611
PTCHD1	94.2147	2.07247	0.49221	4.21055	2.54752e-05	0.000726536
NEUROG2	64.9773	2.07419	0.628081	3.30243	0.000958516	0.00926183
B4GALNT1	105.877	2.07447	0.526479	3.94027	8.13891e-05	0.0016373
NRG1	105.121	2.07579	0.471001	4.40718	1.04724e-05	0.000402822
TSSC2	165.537	2.07846	0.403921	5.14571	2.66504e-07	3.50943e-05
AL133216.2	24.0069	2.08214	0.475424	4.37954	1.1893e-05	0.00043112
GABBR2	100.736	2.08504	0.567067	3.67688	0.0002361	0.00343116
HERC2P10	5.87071	2.08947	0.630481	3.3141	0.000919398	0.00900913
KIF5C	1278.56	2.09008	0.549564	3.80315	0.000142867	0.00243442
FAM107A	100.785	2.09043	0.574356	3.63961	0.000273048	0.00383218
NRG3	49.9009	2.09305	0.441221	4.74377	2.0978e-06	0.000135023
AF106564.1	43.4183	2.09528	0.493563	4.24522	2.18381e-05	0.000650106
C8orf34	37.2676	2.09532	0.613734	3.41405	0.000640054	0.00696156
PRND	632.244	2.10184	0.604979	3.47423	0.000512313	0.00596966
TENM1	94.8212	2.10272	0.459672	4.57438	4.77631e-06	0.000232159
CA10	28.9235	2.10666	0.576271	3.65567	0.00025651	0.00364767
AC015971.1	3.39396	2.10782	0.605935	3.47863	0.000503985	0.00590997
STK32A	21.2875	2.10952	0.498782	4.22934	2.34383e-05	0.000683024
KCNC1	38.9732	2.11654	0.635848	3.3287	0.000872532	0.00866147
DCAF12L2	11.1697	2.11692	0.611421	3.46229	0.0005356	0.0061494
GRIK3	132.225	2.11792	0.595501	3.55653	0.000375782	0.00478959
MAPT	669.338	2.11846	0.571479	3.70698	0.000209745	0.00316765
AL645608.7	37.0488	2.1194	0.498393	4.25248	2.11421e-05	0.000634508
CACNA1A	86.9277	2.12057	0.484128	4.38019	1.18577e-05	0.000430445
CHRNB2	61.3074	2.12282	0.544096	3.90155	9.55793e-05	0.00182059
C9orf135	49.3658	2.12296	0.545211	3.89383	9.86755e-05	0.00185859
MAP2	1617.04	2.12505	0.529858	4.0106	6.05652e-05	0.00133151
OTOG	7.98598	2.13239	0.569581	3.74379	0.000181267	0.00286147
SLC17A6	56.7219	2.13264	0.623455	3.42068	0.000624637	0.0068429
LHFPL4	72.3067	2.13317	0.61828	3.45018	0.000560223	0.00634056
TCEAL5	54.7935	2.13426	0.566317	3.76867	0.000164118	0.00268605
NALCN	21.6473	2.13468	0.511601	4.17255	3.01213e-05	0.00081663
ARR3	2.78855	2.13646	0.601998	3.54895	0.000386775	0.00488627
LMX1A	287.289	2.13879	0.539041	3.96778	7.25466e-05	0.00151002
ILDR2	392.36	2.14182	0.507974	4.2164	2.48231e-05	0.000714252
CHD5	85.8109	2.1484	0.503297	4.26865	1.96657e-05	0.000599258
KCNS3	67.0946	2.15008	0.437553	4.91387	8.92942e-07	7.60622e-05
AC092957.1	100.092	2.15016	0.652836	3.29357	0.000989248	0.009439
TUBB4A	172.625	2.154	0.543007	3.96679	7.28468e-05	0.00151383
MARCHF4	77.9391	2.15474	0.62589	3.44268	0.000575976	0.00648035
SNTG2_AS1	15.447	2.15784	0.465962	4.63093	3.64026e-06	0.000193722
ADD2	595.879	2.16614	0.504213	4.29608	1.73843e-05	0.000550538
RAB9B	47.7401	2.16656	0.384336	5.63715	1.72883e-08	4.9621e-06
AC087783.1	24.2037	2.17058	0.626557	3.4643	0.000531612	0.00613088
SPHKAP	14.9991	2.17076	0.624061	3.47844	0.000504333	0.00591137
LINC01896	26.3929	2.17096	0.465186	4.66685	3.05848e-06	0.000169398
LRRTM2	40.741	2.17485	0.628332	3.46131	0.00053755	0.00616355
AC007560.1	9.31396	2.17759	0.474522	4.58902	4.45333e-06	0.000221465
CNTNAP3B	58.668	2.18165	0.634345	3.43921	0.000583411	0.00653552
GRIN1	16.6355	2.18354	0.49908	4.37512	1.21364e-05	0.000436802
ZIC5	194.939	2.18375	0.503344	4.3385	1.43462e-05	0.000484918
TTYH1	781.228	2.18616	0.514296	4.25078	2.13027e-05	0.000638171
BCYRN1	122.698	2.18617	0.474377	4.6085	4.05587e-06	0.000208115
AC023480.1	8.58575	2.18688	0.655708	3.33514	0.00085256	0.00853221
CSMD3	42.1762	2.18692	0.609707	3.58683	0.000334721	0.004401
MIR135A2	3.59467	2.18815	0.543554	4.02562	5.68243e-05	0.00126
ELAVL3	431.823	2.18944	0.611555	3.58011	0.000343447	0.00448375
SCN4B	154.676	2.18986	0.378622	5.78375	7.30524e-09	2.54343e-06
AC007614.1	14.7829	2.19052	0.512873	4.27107	1.94534e-05	0.000594242
CTNNA2	208.759	2.19571	0.515513	4.25927	2.05094e-05	0.00062009
GJB7	5.33284	2.19809	0.52989	4.1482	3.35094e-05	0.000879835
SEPTIN3	1050.6	2.19879	0.486761	4.51718	6.26691e-06	0.000279211
AC090241.2	7.3757	2.2032	0.66575	3.30935	0.000935144	0.00910746
TMEM151B	148.262	2.20631	0.60803	3.62863	0.000284932	0.00392486
SLIT1	917.276	2.20805	0.582712	3.78927	0.000151093	0.00253229
GABRA5	11.2188	2.20829	0.565084	3.90789	9.31038e-05	0.00178537
ZCCHC18	51.5247	2.21347	0.548047	4.03883	5.37177e-05	0.00121075
RSPO2	244.485	2.21712	0.506165	4.38022	1.18559e-05	0.000430445
TMSB15B_AS1	7.2588	2.21857	0.529908	4.18672	2.83015e-05	0.000778646
HES7	9.2613	2.22369	0.662164	3.35822	0.000784463	0.00804335
GRIP2	53.5133	2.2262	0.537571	4.14122	3.45469e-05	0.000897039
RGS17	40.1665	2.22829	0.571611	3.89827	9.68813e-05	0.00184132
ACSL6	42.9869	2.22872	0.626957	3.55482	0.000378239	0.00480666
CPLX2	214.636	2.23024	0.629947	3.54036	0.000399581	0.00498222
KRT8P36	3.80326	2.23109	0.584192	3.8191	0.000133942	0.00233268
KCNA6	58.8038	2.24562	0.47632	4.71453	2.42274e-06	0.000146939
SLC45A1	25.9157	2.24908	0.43506	5.16959	2.34611e-07	3.22091e-05
PPM1E	129.79	2.24916	0.558406	4.02783	5.62952e-05	0.00125041
PLK5	9.65428	2.25344	0.479799	4.69664	2.64476e-06	0.00015493
AP006222.1	8.4993	2.25352	0.431361	5.22421	1.74898e-07	2.8038e-05
KLHDC8A	120.382	2.26057	0.55673	4.06044	4.89795e-05	0.00113786
SCN2A	89.8229	2.26198	0.687267	3.29127	0.000997344	0.00947771
DCLK1	379.155	2.26231	0.48885	4.62782	3.69527e-06	0.000195842
NFASC	429.44	2.2671	0.496912	4.56237	5.05783e-06	0.000240854
LHX9	77.4482	2.26794	0.607406	3.73381	0.000188603	0.00293775
GOLGA6L3	5.80031	2.27113	0.615246	3.69142	0.000223009	0.00328719
FGF13	178.313	2.27738	0.446563	5.09979	3.40027e-07	4.19909e-05
CD1B	24.7346	2.27786	0.603011	3.77748	0.00015842	0.00261769
GAPDHP21	3.76863	2.2825	0.613449	3.72077	0.000198614	0.00303866
SLC1A2	168.21	2.28335	0.53376	4.27786	1.88696e-05	0.000581623
AMPH	147.143	2.28405	0.582179	3.92328	8.73525e-05	0.00171983
AL357093.2	55.9729	2.28775	0.680539	3.36168	0.000774697	0.00799381
ADCYAP1R1	362.07	2.29351	0.563777	4.06811	4.73966e-05	0.0011182
APOBEC4	4.85465	2.29974	0.679925	3.38234	0.000718709	0.00756212
SOX1	110.889	2.30093	0.649826	3.54083	0.000398867	0.00497609
CBLN1	110.563	2.30216	0.61568	3.73922	0.000184595	0.00289278
KRTAP5_AS1	22.3347	2.304	0.568244	4.05459	5.02221e-05	0.00115681
LINC02600	9.23805	2.30619	0.479068	4.81392	1.48e-06	0.000107444
GRASLND	8.89421	2.3083	0.571336	4.04018	5.34106e-05	0.00120501
SLC7A3	116.081	2.311	0.636772	3.62924	0.000284259	0.00392129
AL391807.1	47.1664	2.31195	0.679738	3.40124	0.000670812	0.00718409
GUCY2F	3.76737	2.31421	0.690506	3.35147	0.000803848	0.00817467
POU5F1B	49.0741	2.31426	0.495119	4.67415	2.95169e-06	0.000166703
LRRC55	82.9598	2.32227	0.579361	4.00833	6.1149e-05	0.00133978
CRLF1	20.5745	2.33148	0.617174	3.77767	0.000158304	0.00261744
ADGRG2	84.3269	2.33847	0.462124	5.06026	4.18691e-07	4.76054e-05
TMEM178B	224.851	2.33859	0.580108	4.0313	5.54695e-05	0.00123847
NKAIN3	194.85	2.33968	0.495301	4.72376	2.31527e-06	0.000143647
CARMIL2	45.8624	2.34503	0.502485	4.66686	3.05843e-06	0.000169398
DGKB	54.3446	2.3456	0.549922	4.26532	1.99614e-05	0.000606123
KIF5A	540.203	2.34672	0.502489	4.67018	3.00933e-06	0.000168484
FMN2	88.1628	2.34721	0.554993	4.22925	2.34467e-05	0.000683024
UNC5A	82.5459	2.35199	0.639894	3.67559	0.000237304	0.00344285
MYH7	71.4614	2.35303	0.572483	4.11022	3.95278e-05	0.000984762
DMRT3	31.7073	2.35648	0.552355	4.26625	1.98783e-05	0.000605024
CACNG8	132.55	2.35769	0.470474	5.01132	5.40574e-07	5.51382e-05
CNR1	159.158	2.35788	0.52737	4.47102	7.78469e-06	0.00033046
SEZ6	106.075	2.35864	0.635725	3.71016	0.000207125	0.00313911
SHC3	154.503	2.36176	0.414682	5.69536	1.23109e-08	3.78267e-06
GRID1	28.1229	2.36525	0.477001	4.9586	7.10046e-07	6.54054e-05
B3GAT2	91.6964	2.36693	0.717544	3.29865	0.000971511	0.00933185
CNGA3	20.8428	2.37095	0.658317	3.60154	0.000316343	0.00421084
NHLH1	112.878	2.3746	0.596309	3.98216	6.82909e-05	0.00144831
NAP1L2	59.8495	2.37909	0.425765	5.5878	2.29967e-08	5.81906e-06
TAC1	23.1708	2.38328	0.598579	3.98156	6.84634e-05	0.00145077
SYN3	75.8038	2.38549	0.57368	4.15823	3.20724e-05	0.000851633
RFX4	209.293	2.39253	0.562174	4.25585	2.08256e-05	0.000626466
AL035425.1	10.7911	2.39464	0.598598	4.00041	6.32316e-05	0.00137028
PLP1	280.227	2.39926	0.521123	4.60402	4.14404e-06	0.000210774
CLVS2	64.7976	2.39986	0.692083	3.46758	0.000525163	0.00607279
RAB39B	56.9907	2.40205	0.472091	5.08812	3.61629e-07	4.40506e-05
FAM43B	11.3896	2.40312	0.6289	3.82114	0.000132835	0.00231496
PTPRZ1	1065.54	2.41074	0.552638	4.36224	1.28737e-05	0.000449676
PCARE	5.89267	2.41354	0.716097	3.3704	0.00075058	0.00780833
ABHD1	8.44156	2.41714	0.688592	3.51026	0.000447671	0.00540178
ZDHHC22	42.4205	2.41742	0.696547	3.47058	0.000519342	0.00603522
AL137139.2	15.4345	2.42488	0.626719	3.86916	0.000109212	0.00201485
CDHR4	21.1582	2.4259	0.545288	4.44883	8.63397e-06	0.00035642
CDH4	206.826	2.42831	0.568638	4.2704	1.95122e-05	0.000595285
ATCAY	374.458	2.43085	0.600597	4.04739	5.17925e-05	0.00118177
DCC	298.856	2.44833	0.654464	3.74096	0.000183316	0.00287728
WNT3A	28.6109	2.45053	0.497581	4.92489	8.44094e-07	7.33646e-05
GOLGA6L10	85.6562	2.45099	0.315339	7.77254	7.69257e-15	3.43837e-11
SLC35F1	172.137	2.45665	0.569183	4.3161	1.58807e-05	0.000522141
NECAB1	28.2132	2.45869	0.522143	4.70884	2.49126e-06	0.000149533
SOX2	993.274	2.46219	0.451456	5.45387	4.92841e-08	1.09657e-05
CACNG7	199.37	2.46358	0.525231	4.69046	2.72595e-06	0.000157838
MKRN3	18.6043	2.46518	0.673902	3.65807	0.000254123	0.00362426
WNT8B	27.7978	2.4669	0.489954	5.03496	4.77938e-07	5.18302e-05
MYT1L	120.109	2.46722	0.691018	3.57041	0.000356427	0.00461816
GRIA1	229.24	2.46723	0.573921	4.29891	1.71644e-05	0.000546929
SOX1_OT	14.5514	2.46792	0.729339	3.38377	0.000714975	0.00754128
UGT2B17	584.356	2.46806	0.516462	4.77878	1.76361e-06	0.000120731
CNTNAP3P2	24.4968	2.47157	0.46363	5.3309	9.77252e-08	1.82774e-05
PKMP1	2.41797	2.47446	0.669825	3.69419	0.000220585	0.0032696
KCNA2	74.1499	2.47968	0.559842	4.42925	9.45612e-06	0.00037664
CDHR1	53.73	2.48177	0.62674	3.95981	7.50093e-05	0.00154139
RBFOX3	47.6629	2.49467	0.673944	3.7016	0.000214241	0.00321673
FABP7	292.22	2.49738	0.553237	4.51412	6.35794e-06	0.000282442
CALB1	76.3267	2.50196	0.478225	5.23177	1.67896e-07	2.72541e-05
CHRDL1	105.013	2.50427	0.649536	3.85547	0.000115505	0.00209943
VASH2	205.285	2.50477	0.482678	5.18932	2.11068e-07	3.08948e-05
NLGN1	104.779	2.51083	0.457531	5.48777	4.0703e-08	9.46437e-06
AC108704.2	9.02884	2.51929	0.559401	4.50356	6.6826e-06	0.000294331
DCX	969.823	2.52015	0.583135	4.32173	1.54813e-05	0.000515577
SLC5A5	11.4455	2.52161	0.732176	3.44399	0.000573192	0.00645489
DRAXIN	420.763	2.5219	0.532506	4.7359	2.18086e-06	0.000138222
LRRC37A6P	8.04661	2.52193	0.72913	3.45883	0.000542537	0.0062042
SLC25A38P1	4.21598	2.52392	0.661043	3.81809	0.00013449	0.0023375
FEZF1_AS1	14.945	2.52402	0.702527	3.59278	0.000327173	0.00431936
SLC5A7	6.06433	2.52414	0.661078	3.81822	0.000134415	0.0023375
FAM124A	76.583	2.52564	0.452296	5.58404	2.34996e-08	5.88858e-06
SOX2_OT	74.9324	2.53481	0.553122	4.58274	4.58927e-06	0.000225658
MTATP8P1	2.4938	2.53497	0.757016	3.34863	0.000812114	0.00822309
HRK	74.5636	2.535	0.486485	5.21086	1.8797e-07	2.93236e-05
NDUFB1P1	4.67922	2.54019	0.666461	3.81146	0.000138149	0.00238025
AL606500.1	5.39858	2.54041	0.668756	3.79871	0.000145453	0.00246496
NLGN4X	185.797	2.55403	0.425492	6.00254	1.94253e-09	1.00273e-06
ATP6V0A4	13.6693	2.55734	0.774408	3.30232	0.00095889	0.00926183
MIR124_1HG	46.1079	2.56338	0.621733	4.12296	3.74032e-05	0.000951109
LINC02696	5.27169	2.56423	0.749101	3.42307	0.000619179	0.00680622
ANKRD33	23.4319	2.58581	0.659955	3.91815	8.92302e-05	0.00174076
INHBB	61.1327	2.58925	0.670434	3.86205	0.000112438	0.00206298
LINC01283	4.99795	2.58981	0.632859	4.09224	4.2722e-05	0.00104221
NKAIN2	13.6117	2.59466	0.622656	4.16708	3.08526e-05	0.000832954
AC105233.4	6.85336	2.59714	0.67231	3.863	0.000112001	0.00205894
LINC02082	8.71825	2.59727	0.724543	3.5847	0.000337461	0.00442574
AC079154.1	4.97053	2.60596	0.795056	3.27771	0.00104654	0.00986526
NMRK2	69.9393	2.61171	0.575052	4.54169	5.58046e-06	0.000254923
NCAN	621.105	2.61506	0.703655	3.71639	0.000202087	0.003086
GOLGA8T	2.46671	2.61639	0.795356	3.28959	0.00100334	0.00951717
UGT2B15	68.5573	2.65128	0.665108	3.98623	6.71302e-05	0.00143548
POU3F3	324.099	2.66896	0.631313	4.22764	2.3616e-05	0.000687181
GPR12	19.7683	2.6753	0.734937	3.64018	0.000272447	0.0038279
AC099521.1	5.85927	2.68208	0.791225	3.38978	0.0006995	0.00741746
UBE2L4	1.14561	2.6828	0.803155	3.34033	0.000836793	0.00841357
LINC02154	40.5612	2.68481	0.405099	6.62754	3.41337e-11	3.83039e-08
AC107398.3	6.99073	2.68727	0.704945	3.81202	0.000137833	0.00237799
PMCH	59.5708	2.6916	0.646571	4.16289	3.14238e-05	0.000841337
NTRK3	156.393	2.69377	0.541058	4.97871	6.4011e-07	6.11898e-05
GLRA2	26.0725	2.69686	0.60328	4.47032	7.81018e-06	0.00033046
GABRB3	220.45	2.7071	0.456165	5.93449	2.94765e-09	1.31171e-06
ADCY8	37.4219	2.70791	0.514918	5.25891	1.44911e-07	2.44403e-05
SMG1P4	4.5556	2.70975	0.732699	3.69831	0.000217042	0.00323994
LEMD1_DT	5.22142	2.71087	0.615301	4.40577	1.05409e-05	0.000404854
AC006963.1	2.24716	2.71241	0.698936	3.88077	0.000104127	0.00194606
TNFSF11	4.12	2.71411	0.758389	3.57879	0.00034519	0.00449955
TRIM67	192.559	2.71526	0.66533	4.08107	4.48288e-05	0.00107531
TSGA10IP	6.91738	2.71652	0.694069	3.9139	9.08168e-05	0.00175711
KCNJ9	32.51	2.72023	0.722596	3.76452	0.000166869	0.00271557
B3GAT1	251.89	2.72431	0.572474	4.75884	1.94706e-06	0.000128855
EPHA5	130.363	2.73256	0.785725	3.47775	0.00050564	0.00591766
SRD5A2	4.13884	2.73408	0.776762	3.51984	0.0004318	0.00527687
NDST4	8.52647	2.73907	0.621211	4.40924	1.03732e-05	0.000402084
LINC01456	4.33714	2.7419	0.564843	4.85426	1.20838e-06	9.56158e-05
SEZ6L	334.661	2.74376	0.668066	4.10702	4.008e-05	0.000993722
AC005062.1	20.973	2.74729	0.681762	4.02968	5.58522e-05	0.00124475
UNC13A	219.227	2.74951	0.56269	4.88638	1.02709e-06	8.52385e-05
GRIN2B	94.3831	2.76559	0.63436	4.35965	1.3027e-05	0.000453747
AC116565.1	10.2393	2.76799	0.713831	3.87766	0.000105466	0.00196541
AF186192.2	3.95806	2.77827	0.728157	3.81548	0.000135919	0.00235441
MTCO3P12	27.7525	2.78261	0.62808	4.43035	9.40803e-06	0.00037664
AC093433.2	1.25394	2.7874	0.803722	3.46811	0.000524133	0.00606903
FAM182B	23.8669	2.78786	0.53342	5.22638	1.72859e-07	2.78844e-05
TUBB8B	3.04084	2.79048	0.718244	3.88515	0.000102267	0.00191824
SHISA6	21.0043	2.79497	0.756771	3.69329	0.000221375	0.00327244
HSPA8P1	4.70936	2.79505	0.615405	4.54181	5.57733e-06	0.000254923
TCEAL2	76.935	2.7973	0.629698	4.44229	8.90052e-06	0.000361434
GPM6B	1177.7	2.79982	0.529394	5.28873	1.23169e-07	2.16257e-05
GRIA3	60.6372	2.80036	0.565666	4.95056	7.39991e-07	6.68879e-05
ADRA1A	29.7027	2.80704	0.680991	4.12199	3.75613e-05	0.00095419
HECW1	92.5929	2.80714	0.729665	3.84715	0.000119497	0.0021553
LINC01085	27.8393	2.80866	0.819796	3.42605	0.000612425	0.00676366
CRH	7.09795	2.81161	0.717782	3.91709	8.9626e-05	0.00174453
ZIC3	302.405	2.81205	0.490157	5.73705	9.63416e-09	3.14756e-06
NR2E1	75.4078	2.81332	0.715275	3.9332	8.38223e-05	0.00166676
GRM5	14.7733	2.81546	0.815537	3.45227	0.000555885	0.006301
TUNAR	87.5929	2.81586	0.502199	5.60706	2.05796e-08	5.47586e-06
KCNB2	11.7854	2.81853	0.651941	4.3233	1.53714e-05	0.000512577
AC007128.1	8.4319	2.8236	0.708536	3.98512	6.74448e-05	0.00143626
FAM182A	7.41833	2.82522	0.756843	3.7329	0.000189285	0.00294304
TUBA4B	19.2578	2.82845	0.840675	3.3645	0.000766823	0.00793891
AL035425.3	101.577	2.83356	0.535072	5.29567	1.1858e-07	2.11073e-05
TACR3	44.2796	2.84222	0.653469	4.34943	1.36491e-05	0.000469085
ACOXL	12.7065	2.8489	0.785127	3.62859	0.000284972	0.00392486
LINC02883	3.64257	2.86044	0.817487	3.49907	0.000466887	0.00557628
SLC30A8	16.6124	2.86261	0.733222	3.90415	9.45574e-05	0.00180512
OXCT1_AS1	7.62854	2.86873	0.819524	3.50049	0.000464411	0.00556203
AL137786.1	2.24075	2.87023	0.868323	3.30549	0.00094812	0.0091858
PPP1R17	15.1579	2.88113	0.56556	5.09429	3.50057e-07	4.30236e-05
DPY19L2P4	4.81148	2.88315	0.782198	3.68596	0.000227844	0.00335002
GABRG2	35.6483	2.88481	0.644034	4.47929	7.48932e-06	0.00032163
AC138649.1	3.74793	2.90574	0.848262	3.42553	0.000613604	0.00676511
FOXD3_AS1	9.61147	2.9059	0.813694	3.57125	0.000355285	0.00460678
SNCB	26.6616	2.91096	0.818611	3.55597	0.000376581	0.00479472
PAK3	276.542	2.91485	0.518672	5.61984	1.91137e-08	5.23333e-06
GRM3	50.8067	2.9158	0.713066	4.0891	4.33051e-05	0.00105245
MMEL1_AS1	4.31336	2.91587	0.875199	3.33166	0.00086329	0.00860955
RTBDN	4.28268	2.93605	0.794365	3.69609	0.000218944	0.00325702
CACNA1E	143.202	2.93633	0.596424	4.92322	8.51295e-07	7.37313e-05
PPP2R2C	59.2135	2.94689	0.487047	6.05053	1.44369e-09	8.28036e-07
AL008707.1	2.40581	2.94937	0.7739	3.81105	0.000138377	0.00238259
FREM3	1.84828	2.95197	0.791915	3.72764	0.000193283	0.00298776
GRM4	27.55	2.95366	0.820582	3.59946	0.000318875	0.00423362
FAM181A_AS1	7.00144	2.95727	0.662131	4.46629	7.95878e-06	0.000335647
TNR	40.7141	2.958	0.733624	4.03203	5.5296e-05	0.00123781
KLKP1	4.69256	2.9588	0.655835	4.51149	6.43729e-06	0.000285475
CAMKV	134.51	2.96318	0.546025	5.42682	5.73681e-08	1.21366e-05
CACNG2	10.6505	2.96717	0.860612	3.44775	0.000565285	0.00638234
ADARB2	42.6385	2.97226	0.548228	5.42157	5.90771e-08	1.23966e-05
ADCY2	271.67	2.97405	0.619364	4.80178	1.57263e-06	0.000111509
LINC00461	461.598	2.97532	0.653056	4.55599	5.21401e-06	0.000246472
LINC00645	5.53104	2.9776	0.89377	3.33151	0.000863766	0.0086101
SOX3	82.9744	2.97797	0.613253	4.85602	1.19771e-06	9.56158e-05
KC877982.1	1.65916	2.98394	0.869761	3.43076	0.000601903	0.00668177
GLRA4	2.54631	2.98419	0.746123	3.99959	6.34518e-05	0.00137318
USP6	23.945	2.98716	0.808114	3.69646	0.000218631	0.00325425
MIR9_1HG	471.998	2.99735	0.670486	4.47041	7.80691e-06	0.00033046
POU3F4	55.4034	3.00014	0.892087	3.36306	0.000770839	0.00796133
AL138785.1	6.84662	3.01231	0.658073	4.57748	4.70612e-06	0.000230047
AC092969.1	12.5977	3.01242	0.609862	4.9395	7.83221e-07	6.97066e-05
AC040168.1	4.14031	3.01268	0.891396	3.37974	0.000725556	0.00761863
GFAP	146.172	3.01629	0.783347	3.85052	0.000117868	0.00213485
AC022905.1	1.52556	3.02521	0.919483	3.29012	0.00100145	0.00950627
LINC01310	3.46068	3.02751	0.899203	3.36688	0.000760225	0.00788008
EMX2OS	149.331	3.05687	0.617259	4.95233	7.33302e-07	6.68879e-05
ANKRD20A4P	6.25316	3.05999	0.89847	3.40578	0.000659758	0.00710047
IRS4	154.014	3.06434	0.599971	5.10748	3.26492e-07	4.09065e-05
SLCO1A2	46.3819	3.06512	0.511017	5.99808	1.99665e-09	1.01046e-06
FRMPD4	17.1447	3.06554	0.635778	4.82172	1.42323e-06	0.000104654
AP001172.1	4.9158	3.0661	0.886318	3.45936	0.000541453	0.00620004
LINC01748	18.2864	3.08671	0.698394	4.41972	9.88286e-06	0.000388245
AP000229.1	3.77951	3.0874	0.870728	3.54577	0.000391466	0.00493106
PLA2G2F	5.43353	3.09034	0.78517	3.93589	8.28894e-05	0.00165715
LSP1P5	17.4944	3.09814	0.661615	4.68269	2.83135e-06	0.000160963
AC067930.3	28.183	3.10103	0.572493	5.41671	6.07058e-08	1.25345e-05
AC135983.3	2.00049	3.10214	0.903889	3.432	0.000599158	0.00666046
AL353807.5	25.1905	3.11779	0.598776	5.20694	1.91981e-07	2.94942e-05
AL009177.1	3.42633	3.12568	0.729028	4.28746	1.80728e-05	0.000565798
AL138899.1	3.86095	3.13403	0.717904	4.36554	1.26812e-05	0.000448973
LINC01595	7.35363	3.14017	0.772051	4.0673	4.756e-05	0.00111885
LINC01550	2.42417	3.17425	0.812315	3.90766	9.31948e-05	0.00178537
CNTNAP5	22.7243	3.2005	0.739267	4.32929	1.49592e-05	0.000500774
AL591896.1	3.05638	3.2053	0.934369	3.43045	0.000602589	0.00668651
C1QL3	3.98061	3.20641	0.837046	3.83063	0.000127814	0.00225951
TUBB2BP1	2.58568	3.22818	0.858717	3.75931	0.000170382	0.00275363
FGF13_AS1	5.06943	3.22857	0.84919	3.80194	0.000143568	0.00243783
LINC01980	7.17639	3.24123	0.731744	4.42946	9.447e-06	0.00037664
PRLHR	6.4262	3.2446	0.932624	3.479	0.000503289	0.00590449
GPR61	13.4617	3.25136	0.510805	6.36517	1.95073e-10	1.5257e-07
NPTX1	67.8714	3.25739	0.712417	4.57231	4.82371e-06	0.000234023
BBOX1_AS1	11.7433	3.27868	0.692997	4.73116	2.2324e-06	0.00014019
AC246817.2	4.42106	3.28051	0.812743	4.03634	5.42904e-05	0.00121953
FOXL2	1.72092	3.28382	0.964124	3.40601	0.000659194	0.00710047
TKTL1	79.0557	3.2851	0.793996	4.13742	3.51228e-05	0.000907427
CSMD2	54.9767	3.28796	0.55887	5.88323	4.02343e-09	1.64833e-06
EMX2	128.548	3.28925	0.686011	4.79476	1.62872e-06	0.000115157
DACH2	67.7494	3.29505	0.61099	5.39297	6.93034e-08	1.37594e-05
Z96074.1	4.04512	3.29543	0.75166	4.38421	1.16408e-05	0.000426776
TMEM132D	22.753	3.30711	0.824197	4.01252	6.0074e-05	0.00132183
AJAP1	110.808	3.31375	0.701595	4.72317	2.32199e-06	0.000143719
AC126182.3	6.33456	3.35494	0.926051	3.62284	0.000291385	0.0039867
SLC17A7	60.7919	3.38015	0.695971	4.85673	1.19339e-06	9.56158e-05
LRRC52	2.47508	3.39319	0.918316	3.69501	0.000219874	0.00326334
LINC00458	13.6147	3.39376	0.856497	3.96237	7.42098e-05	0.00153534
PRPH2	2.97221	3.40067	1.00775	3.37451	0.000739459	0.00772065
AL163952.1	4.53552	3.41732	0.814972	4.19318	2.7507e-05	0.000762809
TMEM74	22.5557	3.44439	0.779575	4.4183	9.94811e-06	0.000389031
AC006206.2	3.91854	3.44773	0.942859	3.65667	0.000255512	0.00363949
PDCD6IPP1	2.17911	3.45124	0.864528	3.99205	6.5505e-05	0.00141008
TUBBP5	27.1638	3.45176	0.507507	6.8014	1.03604e-11	1.67126e-08
AL365256.1	1.50625	3.47151	0.771949	4.49707	6.88952e-06	0.000302928
LINC01266	6.23778	3.5174	0.679068	5.17975	2.22188e-07	3.16833e-05
FAM167A_AS1	2.02703	3.52143	1.03355	3.40712	0.000656521	0.00708395
LINC01354	8.54	3.52343	0.907236	3.88369	0.000102881	0.00192697
VWDE	29.288	3.53867	0.710196	4.98266	6.27147e-07	6.03974e-05
AL133445.3	4.43997	3.55756	1.01434	3.50727	0.000452725	0.00544748
AL035425.4	9.62683	3.58334	0.838876	4.2716	1.94073e-05	0.000594189
C1orf94	2.52813	3.58638	0.910396	3.93936	8.16977e-05	0.00164095
GFY	10.3076	3.60201	1.01774	3.53924	0.000401282	0.00499618
LINC02211	1.74167	3.63067	0.96354	3.76806	0.000164524	0.00268928
KCNK9	11.3515	3.64223	0.69336	5.25301	1.49632e-07	2.49162e-05
XACT	38.7084	3.64623	0.748415	4.87193	1.10511e-06	9.02626e-05
OLIG3	72.2221	3.65175	0.627758	5.81713	5.98676e-09	2.27233e-06
BEND4	42.2901	3.65635	0.565372	6.46715	9.98687e-11	8.59204e-08
CACNA1B	97.8942	3.67757	0.742774	4.95113	7.37825e-07	6.68879e-05
GLRA1	2.69162	3.6804	0.84322	4.3647	1.27298e-05	0.000449462
GLB1L3	5.94812	3.70938	0.897136	4.13469	3.55429e-05	0.000912799
TSPEAR	30.5983	3.72688	0.665161	5.60298	2.10699e-08	5.50257e-06
AC010624.5	9.77519	3.73192	0.860926	4.33478	1.45906e-05	0.000491327
AC022031.2	4.05092	3.76213	0.806466	4.66495	3.08691e-06	0.000170606
FEZF1	7.06376	3.77728	0.854994	4.4179	9.96638e-06	0.000389156
KCNA3	8.34619	3.80281	0.733701	5.18305	2.18287e-07	3.13e-05
AC022893.2	4.90762	3.81359	0.759877	5.01869	5.20242e-07	5.42863e-05
LCAL1	2.42666	3.83591	1.0274	3.73362	0.000188747	0.00293822
CTCFL	2.57475	3.84454	1.0569	3.63755	0.000275245	0.00384789
NEUROD2	123.739	3.84998	0.79986	4.81332	1.48447e-06	0.000107444
FEZF2	87.4236	3.87638	1.16657	3.32288	0.000890943	0.00881719
SLC12A3	3.42686	3.87797	1.07903	3.59395	0.000325706	0.00430439
ARX	70.3331	3.88093	0.786914	4.93183	8.14634e-07	7.1516e-05
AP003464.1	2.31513	3.90237	0.892953	4.37019	1.2414e-05	0.000443384
AL159166.1	2.95064	3.90938	1.10527	3.53705	0.000404623	0.00502808
LINC01320	3.6166	3.91779	0.991318	3.9521	7.74677e-05	0.00158184
TCHH	13.0252	3.97041	0.884743	4.48765	7.20142e-06	0.000311502
PGAM1P5	1.75759	4.01471	1.16583	3.44365	0.000573913	0.00645997
AC099792.1	17.0327	4.01621	0.846471	4.74465	2.08864e-06	0.000135023
LINC02714	5.09152	4.03258	0.87978	4.58362	4.5699e-06	0.000225524
AC020930.1	4.76179	4.04605	1.0177	3.9757	7.01736e-05	0.00147423
LINC02884	2.81556	4.08564	0.948099	4.3093	1.63772e-05	0.000532762
AC136944.5	1.45427	4.12467	1.10159	3.7443	0.000180901	0.00285918
LINC02562	12.7413	4.13727	1.11661	3.70522	0.000211211	0.00317863
FAM135B	9.95557	4.21364	0.750567	5.61394	1.97773e-08	5.31722e-06
EVX2	6.15407	4.33952	0.924	4.69645	2.6472e-06	0.00015493
ERVFRD_1	17.5238	4.34121	1.09748	3.95564	7.63308e-05	0.00156109
KIF25_AS1	4.92594	4.40356	1.11184	3.96059	7.47656e-05	0.00153939
LINC02495	1.88308	4.42141	1.18555	3.72941	0.000191927	0.00297216
NLRP7	9.15991	4.45242	1.0522	4.23153	2.32112e-05	0.000681498
AL033530.1	3.91687	4.55171	1.05747	4.30433	1.67488e-05	0.000539684
NEUROD6	111.548	4.55986	1.13311	4.02421	5.71665e-05	0.00126541
AC234782.2	12.8065	4.56747	0.912219	5.00699	5.5288e-07	5.58245e-05
TBR1	46.3409	4.62036	0.969525	4.76559	1.88301e-06	0.000125908
TSHR	18.6004	4.65298	1.11262	4.18199	2.88966e-05	0.000791743
AL138720.1	5.05807	4.67702	1.34112	3.4874	0.000487745	0.00576934
AL365361.1	8.5244	4.73485	0.846053	5.59641	2.18841e-08	5.59237e-06
EMX1	51.8637	4.74014	1.01552	4.6677	3.04597e-06	0.000169398
COL22A1	114.224	4.77862	0.766822	6.23172	4.61329e-10	3.13339e-07
AMBN	7.38132	4.87034	1.22667	3.97037	7.1762e-05	0.00149749
CBLN4	4.64542	4.9211	1.43279	3.43464	0.000593346	0.00662382
SLC6A10P	5.03458	4.97943	1.4174	3.51307	0.000442967	0.00536741
AL117339.4	3.25366	5.01728	1.0595	4.73554	2.18476e-06	0.000138222
GPR50	14.4697	5.09563	0.823019	6.19139	5.96353e-10	3.84797e-07
CHL1_AS2	3.9708	5.1017	1.31558	3.87792	0.000105355	0.00196475
ZNF248	93.8297	5.22325	0.851967	6.13082	8.74288e-10	5.37271e-07
PLAC4	6.5776	5.42269	1.44047	3.76454	0.000166855	0.00271557
HERC2P3	66.5801	5.48222	1.16213	4.71739	2.38889e-06	0.000146107
AC025884.2	4.74839	5.73675	1.65315	3.47019	0.000520088	0.00603845
ERVV_2	16.5345	5.94152	1.35094	4.39806	1.09221e-05	0.000412735
AL713852.1	3.1421	6.12879	1.67284	3.6637	0.000248594	0.00356654
AC025884.1	7.97854	6.47735	1.31524	4.92486	8.44219e-07	7.33646e-05
DPP6	119.718	6.87259	0.790601	8.69287	3.53403e-18	3.04044e-14
ACTL8	26.2743	7.16291	1.43135	5.0043	5.60646e-07	5.63045e-05
HSD17B7P2	22.0296	7.41155	1.08193	6.85028	7.37055e-12	1.26823e-08
BMS1P8	56.5099	7.46755	1.04325	7.15794	8.18988e-13	2.49686e-09
AL121956.5	21.7331	7.64791	1.07354	7.124	1.0484e-12	2.70593e-09
CHL1	241.916	9.78292	0.790758	12.3716	3.72423e-35	9.61223e-31

## Sheet: Supp Table 6 Homeostatic 
Supplementary Table 6 - Homeostatic microglia signature
Gene	baseMean	log2FoldChange	lfcSE	stat	pvalue	padj
BHLHE41	913.343	-1.3925	0.275011	-5.06343	4.11782e-07	4.71494e-05
GAS6	3172.4	-1.004	0.205609	-4.88306	1.04453e-06	8.6408e-05
CRYBB1	503.302	-1.25713	0.264654	-4.75008	2.03338e-06	0.000132842
NR3C1	1600.98	-0.662894	0.141379	-4.68879	2.74831e-06	0.000158335
RAB3IL1	1943.66	-0.915495	0.199051	-4.5993	4.23904e-06	0.000213691
LAIR1	4490.42	-1.06453	0.243004	-4.38073	1.18285e-05	0.000430445
ADGRG1	2658.99	0.793221	0.181478	4.3709	1.23738e-05	0.000443056
FSCN1	13049.2	-0.762877	0.176382	-4.32515	1.52431e-05	0.000509617
TGFB1	4419.2	-0.794751	0.188218	-4.22251	2.41592e-05	0.000699832
NUAK1	1457.09	-0.911723	0.223201	-4.08476	4.41229e-05	0.00106332
CMKLR1	4377.62	-0.907945	0.222569	-4.07939	4.51538e-05	0.0010821
PLA2G15	2412.47	-0.758772	0.187729	-4.04185	5.30305e-05	0.00119853
HPGDS	1142.13	-1.11656	0.286525	-3.89689	9.74361e-05	0.00184642
SLCO2B1	12342.1	-0.776017	0.207517	-3.73954	0.000184361	0.00289086
KCTD12	8658.6	-0.592483	0.159309	-3.71909	0.000199942	0.00305717
LTC4S	195.562	-1.05066	0.286149	-3.67174	0.000240905	0.00348139
RGMB	772.878	0.861564	0.243104	3.54402	0.000394081	0.00495499
TGFBR1	2400	-0.637253	0.185479	-3.43572	0.00059099	0.00660609
TMEM119	325.366	-1.3996	0.415319	-3.36994	0.000751833	0.00781822
CST3	9333.23	-0.654474	0.194246	-3.36931	0.000753571	0.00783313
CXXC5	1326.06	0.226011	0.0709724	3.18449	0.00145008	0.012534
BIN1	3219.58	-0.535099	0.168867	-3.16876	0.00153089	0.0130018
ITGA6	1894.81	0.403672	0.128386	3.14422	0.00166532	0.0137498
ATP8A2	56.7367	1.58444	0.509641	3.10893	0.00187764	0.0150269
IL10RA	5294.16	-0.701233	0.233128	-3.00793	0.00263032	0.0190645
IL21R	94.4742	-1.76719	0.597666	-2.95682	0.00310834	0.021388
GTF2H2	182.587	0.881792	0.299367	2.94552	0.00322411	0.0219911
FGD2	1228.99	-0.687951	0.237145	-2.90098	0.00372003	0.0241849
TGFBR2	3391.61	-0.460061	0.165695	-2.77656	0.00549373	0.0317882
P2RY13	343.745	-0.508211	0.203066	-2.50268	0.0123257	0.0558483
MAFB	3877.44	-0.53544	0.215588	-2.48363	0.0130052	0.0580169
MERTK	2775.86	-0.391043	0.159422	-2.45288	0.0141717	0.0616503
GOLM1	5488.92	0.436613	0.187561	2.32784	0.0199204	0.0779828
JUN	15784.7	-0.423667	0.182059	-2.32709	0.0199607	0.0780416
HEXB	4388.83	-0.299902	0.134835	-2.22421	0.0261345	0.0941163
ST3GAL6	397.925	-0.408022	0.184588	-2.21044	0.0270746	0.0966209
OPHN1	413.207	0.375315	0.172111	2.18065	0.0292091	0.10218
GPR34	2167.24	-0.521969	0.239969	-2.17515	0.0296189	0.103098
CTTNBP2NL	850.945	0.251139	0.115895	2.16696	0.0302379	0.104807
CSF1R	24558.9	-0.470206	0.224788	-2.09177	0.036459	0.119313
PLXDC2	3848.73	-0.434458	0.209732	-2.07149	0.0383126	0.123206
SALL1	151.904	1.03778	0.538469	1.92728	0.0539442	0.15635
USP2	285.606	-0.32638	0.169538	-1.92511	0.0542159	0.156873
LRRC3	410.573	0.270953	0.145484	1.86242	0.0625439	0.172814
NFKB1	1535.51	-0.446249	0.241328	-1.84914	0.0644377	0.176572
RAP1GDS1	779.324	-0.220322	0.120966	-1.82136	0.0685525	0.184191
NRIP1	2464.69	-0.208731	0.117434	-1.77744	0.0754962	0.196839
SCAMP5	1183.74	0.254836	0.145174	1.75538	0.0791936	0.203382
P2RY12	193.807	-0.485894	0.288893	-1.68192	0.092585	0.225691
PALD1	1340.81	-0.304581	0.184836	-1.64785	0.0993841	0.236529
OLFML3	1620.62	-0.519469	0.328445	-1.5816	0.113741	0.258551
EGR1	14322	-0.22704	0.176998	-1.28273	0.199588	0.377307
PMEPA1	256.632	0.197824	0.155837	1.26942	0.20429	0.383081
PROS1	1481.91	0.249644	0.198527	1.25748	0.20858	0.388276
CX3CR1	670.16	-0.52732	0.448177	-1.17659	0.23936	0.424729
SIGLEC11	350.804	-0.33213	0.293346	-1.13221	0.257544	0.446032
SLC2A5	1061.54	-0.324062	0.291325	-1.11237	0.265977	0.455563
ABCC3	1271.01	0.425121	0.463774	0.916656	0.359323	0.550658
BASP1	2229.8	-0.164844	0.220803	-0.746566	0.455326	0.637862
INPP4B	396.009	-0.112374	0.162539	-0.691363	0.489337	0.668172
IL10RB	50.251	-0.159995	0.233648	-0.684769	0.49349	0.671781
RHOB	3675.61	0.102763	0.1614	0.636698	0.524321	0.696676
MEF2A	2001.21	-0.0769339	0.142496	-0.539903	0.589264	0.745974
ARHGAP5	2293.22	-0.0216603	0.142214	-0.152308	0.878944	0.934254
CKB	15448.7	0.0649521	0.44914	0.144614	0.885015	0.937442
TJP1	1955.64	0.0248961	0.186214	0.133697	0.893642	0.942772
CCR5	304.925	0.0309416	0.324919	0.0952289	0.924133	0.959564
ABI3	789.344	0.0147082	0.262518	0.0560276	0.95532	0.976546
F11R	2817.06	0.0117607	0.257018	0.0457584	0.963503	0.981212
PDE3B	575.186	-0.000492322	0.222926	-0.00220845	0.998238	0.999206

## Sheet: Supp Table 7 DAM
Supplementary Table 7 - DAM signature
Gene	baseMean	log2FoldChange	lfcSE	stat	pvalue	padj
VEGFB	1527.96	-0.624047	0.0903597	-6.90625	4.97632e-12	1.0236e-08
DPP7	3381.22	-1.00052	0.148353	-6.74416	1.53911e-11	2.20692e-08
KCNJ2	187.519	-1.32837	0.230296	-5.76808	8.01807e-09	2.68762e-06
APOE	30217.6	-1.12714	0.226245	-4.98195	6.29481e-07	6.03974e-05
C3AR1	3481.01	-1.26428	0.255298	-4.95219	7.33814e-07	6.68879e-05
CREG1	5865.5	-0.853512	0.17349	-4.91966	8.66935e-07	7.40913e-05
GPX1	12813.7	-0.965192	0.197054	-4.89811	9.67634e-07	8.21534e-05
RAP2B	2583.48	-0.82373	0.169371	-4.86347	1.15343e-06	9.30315e-05
PLD3	25527.4	-0.729787	0.153293	-4.76074	1.92881e-06	0.000128306
DPYD	455.041	-0.932709	0.201841	-4.621	3.81897e-06	0.000199934
NPC2	4791.18	-0.732585	0.15883	-4.61239	3.98067e-06	0.000205894
LPL	617.82	1.07568	0.23365	4.6038	4.14852e-06	0.000210774
PGLS	1399.41	-0.651606	0.141508	-4.60472	4.13017e-06	0.000210774
CTSZ	14944.6	-1.21227	0.272609	-4.44692	8.711e-06	0.000356904
RPL10	13834.2	-0.659372	0.149227	-4.41859	9.93458e-06	0.000389031
DUSP3	2491.29	-0.530798	0.120931	-4.38927	1.13731e-05	0.000419342
ADGRG1	2658.99	0.793221	0.181478	4.3709	1.23738e-05	0.000443056
RPS20	12735.3	-0.415763	0.0955809	-4.34986	1.36226e-05	0.000468798
BAG1	1129.31	-0.486072	0.112068	-4.33729	1.44249e-05	0.000486677
ILDR2	392.36	2.14182	0.507974	4.2164	2.48231e-05	0.000714252
TMEM163	109.981	1.26631	0.304002	4.16546	3.10731e-05	0.000836128
MAN2B1	5918.37	-0.70065	0.168485	-4.15853	3.20308e-05	0.000851633
CD63	22944.3	-0.59555	0.144822	-4.11229	3.91747e-05	0.000979748
ATOX1	739.248	-0.816076	0.198544	-4.11031	3.95129e-05	0.000984762
LAMP1	6758.53	-0.522121	0.128201	-4.07266	4.64783e-05	0.00110461
GLIPR1	1616.21	-1.27439	0.314597	-4.05088	5.10258e-05	0.00117065
TPT1	53545.1	-0.465761	0.115146	-4.04497	5.23299e-05	0.00118789
CPD	2860.73	0.537651	0.133066	4.04048	5.3341e-05	0.00120449
TREM2	2615.68	-1.1248	0.282011	-3.98851	6.64883e-05	0.00142476
EIF3F	3099.3	-0.247538	0.0622009	-3.97965	6.90176e-05	0.00145895
FTH1	80986.9	-1.1318	0.288206	-3.92705	8.59954e-05	0.0016995
SLC15A3	3598.55	-1.06255	0.271387	-3.91526	9.03063e-05	0.00175324
GGH	726.495	0.494327	0.128386	3.85033	0.000117961	0.00213504
LGI2	264.742	-0.733639	0.19187	-3.82363	0.000131499	0.00229945
GNAS	18680.1	-0.244749	0.0641654	-3.81435	0.000136543	0.00235998
PMP22	2188.29	-0.660333	0.17398	-3.79545	0.000147377	0.00248839
CD84	2227.46	-0.83233	0.219474	-3.79238	0.00014921	0.00251214
RPS19	12685.5	-0.417007	0.110128	-3.78656	0.000152748	0.00255174
ITM2B	16607.4	-0.511547	0.135692	-3.76992	0.000163302	0.00267608
APLP2	30664.2	-0.275833	0.0734428	-3.75575	0.000172826	0.00277403
GM2A	6715.35	-0.836253	0.223119	-3.74802	0.000178238	0.0028362
FCER1G	2880.51	-1.00908	0.269652	-3.74216	0.000182445	0.00286915
RPL23	12553.6	-0.367617	0.0982665	-3.74102	0.000183277	0.00287728
CLEC7A	1747.27	-0.857433	0.230812	-3.71485	0.000203325	0.00309606
HEXA	2966.11	-0.439727	0.118395	-3.71405	0.000203965	0.00310194
GNS	9561.96	-0.383345	0.104108	-3.6822	0.000231226	0.00338128
CTSB	92062.1	-0.840815	0.229999	-3.65573	0.000256456	0.00364767
PSAP	95136.5	-0.631056	0.174911	-3.60786	0.000308736	0.00414544
RPS25	5276.88	-0.334967	0.0934601	-3.58407	0.000338281	0.004432
RPLP1	15854.2	-0.493254	0.137938	-3.57592	0.000348993	0.00453551
MAMDC2	469.443	-1.4626	0.415935	-3.51641	0.000437418	0.00532536
PLEK	5330.34	-1.02419	0.29159	-3.51244	0.000444021	0.00537279
RPL19	14612.7	-0.472851	0.134958	-3.50368	0.00045888	0.0055087
IGF1	937.358	-1.24423	0.355733	-3.49765	0.000469375	0.00560226
GRN	23329.7	-0.739907	0.212174	-3.48726	0.00048799	0.0057696
NAGLU	1199.5	-0.566103	0.16346	-3.46325	0.000533695	0.00613894
FAM20C	2233.59	-0.786678	0.229813	-3.42312	0.000619066	0.00680622
EPB41L3	4681.73	-0.690703	0.203322	-3.39709	0.000681058	0.00726969
RPL4	23998.8	-0.376899	0.111135	-3.39137	0.000695442	0.00738657
HLA_DMA	576.601	-0.957686	0.282946	-3.38469	0.000712578	0.00752215
CAPG	2808.79	-1.05335	0.312041	-3.37569	0.00073631	0.00770023
CST3	9333.23	-0.654474	0.194246	-3.36931	0.000753571	0.00783313
RPL30	8852.99	-0.322726	0.0958441	-3.3672	0.000759367	0.00787435
RPL13A	12814.5	-0.369972	0.110166	-3.35831	0.000784213	0.00804335
FAU	2138.53	-0.260667	0.0777084	-3.35442	0.000795312	0.00811344
TMED3	1588.67	-0.451365	0.136086	-3.31675	0.000910713	0.00896131
RNASEK	125.333	-0.435027	0.131356	-3.31181	0.000926939	0.0090691
CYBA	5412.88	-0.647437	0.197578	-3.27686	0.00104967	0.00988035
ACACA	1853.37	0.293231	0.089545	3.27468	0.00105783	0.00992658
HCLS1	5394.66	-0.862274	0.272814	-3.16066	0.0015741	0.0132216
RPS11	19348.9	-0.274441	0.0871443	-3.14927	0.00163678	0.0135792
COX4I1	6657.25	-0.26859	0.0862884	-3.1127	0.00185387	0.0148875
TUBA1B	24999.3	-0.431667	0.138741	-3.11131	0.00186262	0.0149392
CHST11	1262.53	-0.602834	0.193949	-3.10821	0.00188223	0.0150404
CD74	12005.9	-1.08707	0.35287	-3.08064	0.00206555	0.0160337
TMSB10	13034.3	-0.436922	0.142339	-3.0696	0.00214349	0.0165144
SCAND1	946.684	-0.375229	0.122926	-3.05249	0.00226951	0.01719
PLEKHM2	3314.26	-0.349859	0.115141	-3.03853	0.00237739	0.0177035
RPL14	8948.51	-0.352769	0.116582	-3.02593	0.00247873	0.0182268
RPS15	8694.03	-0.394178	0.131128	-3.00605	0.00264666	0.0191452
TIMP2	4652.64	-0.383297	0.1278	-2.99919	0.00270697	0.0194561
HSP90AA1	26577.4	0.269642	0.0900322	2.99494	0.00274495	0.0196415
PLBD2	2374.13	-0.530493	0.17736	-2.99105	0.00278019	0.0198105
SH3TC1	2247.6	-0.689924	0.231782	-2.97661	0.00291451	0.0204698
TBC1D14	3840.83	-0.243301	0.0822395	-2.95845	0.00309192	0.0213043
CD9	3252.71	-0.716004	0.243921	-2.9354	0.00333121	0.022437
RPL28	11243.8	-0.422961	0.144398	-2.92914	0.00339899	0.0227805
RPS27A	4525.69	-0.40532	0.138965	-2.9167	0.00353757	0.0234355
EEF1A1	122763	-0.353595	0.12196	-2.89927	0.00374033	0.0242619
C1QB	11068.4	-0.905854	0.314018	-2.88472	0.00391767	0.0250037
C1QA	12333.1	-0.839134	0.291276	-2.88089	0.00396553	0.0251971
RPLP0	27429	-0.434894	0.151046	-2.87923	0.00398653	0.0252807
PRDX4	1993.1	0.583446	0.203544	2.86644	0.00415111	0.0259671
MPEG1	10602.7	-0.84607	0.297879	-2.84032	0.00450684	0.0275513
HLA_DRA	2477.35	-1.35589	0.480354	-2.82269	0.00476222	0.0286777
GPR65	494.272	-0.807529	0.287324	-2.81052	0.00494619	0.0295226
SSR4	2161.41	-0.313444	0.11168	-2.80664	0.0050061	0.029737
ACSL1	6501.47	-0.993176	0.354679	-2.80021	0.00510689	0.0301553
GTF3C4	1137.16	0.220015	0.0787033	2.7955	0.005182	0.0304595
RPLP2	7826.32	-0.42216	0.151229	-2.79153	0.00524587	0.0307369
CSF2RA	1791.14	-0.581442	0.208431	-2.78961	0.00527716	0.0308782
ST8SIA6	17.274	1.14148	0.41076	2.77895	0.00545349	0.0316302
RPS15A	2645.63	-0.272771	0.098824	-2.76017	0.0057771	0.0330394
GBA	1306.24	-0.481348	0.174699	-2.7553	0.00586381	0.0333359
RPL13	19436.7	-0.380507	0.139981	-2.71828	0.00656215	0.0361205
OXCT1	426.654	0.43467	0.159976	2.71709	0.00658594	0.0361974
LYZL4	4.96601	2.67461	0.985632	2.7136	0.00665565	0.0364486
RPS24	11293.9	-0.365387	0.134682	-2.71296	0.0066685	0.036488
TYROBP	4403.04	-0.617707	0.228502	-2.7033	0.00686556	0.0372113
APBB2	592.507	0.369534	0.137009	2.69715	0.00699352	0.0376734
CD83	2854.39	-0.715006	0.265993	-2.68807	0.00718673	0.0384047
RPL31	10970.4	-0.275986	0.103467	-2.66738	0.00764453	0.0401157
GPNMB	6940.18	-0.829338	0.312154	-2.65683	0.00788802	0.0409061
RPL34	5127.95	-0.359908	0.136554	-2.63564	0.00839779	0.0427593
ANKH	1896.68	-0.434085	0.1655	-2.62287	0.00871935	0.0439629
LAPTM5	21620.9	-0.565328	0.217342	-2.60109	0.00929272	0.0459537
CCL4	4566.74	-0.797673	0.311568	-2.56019	0.0104616	0.0497791
SH3BGRL3	2403.79	-0.456399	0.178469	-2.5573	0.0105487	0.0500665
SPP1	136844	-1.05904	0.414194	-2.55688	0.0105615	0.0501078
ECHS1	2296.28	-0.284185	0.111309	-2.55313	0.0106761	0.0504299
RPS9	17956	-0.37566	0.148463	-2.53032	0.0113959	0.0526587
ABCD2	23.4673	1.67759	0.665447	2.521	0.0117021	0.0537328
S1PR1	738.559	-0.639403	0.255502	-2.50253	0.0123308	0.0558483
RASSF3	899.808	-0.38506	0.155308	-2.47933	0.013163	0.0584544
NUCB1	7190.03	-0.228706	0.0923858	-2.47556	0.0133028	0.0588801
RPL6	8889.6	-0.332355	0.135088	-2.4603	0.0138822	0.0606672
RPS16	10798.2	-0.255109	0.103988	-2.45326	0.0141567	0.0616129
RPN2	8401.01	-0.258065	0.105386	-2.44876	0.0143349	0.0620259
ITGB2	24308	-0.680964	0.279344	-2.43773	0.0147798	0.0633562
TSPO	361.193	-0.647833	0.265872	-2.43663	0.0148248	0.0634644
ATP6V0B	3375.8	-0.30689	0.127988	-2.39779	0.0164941	0.0684526
RPS21	3291.58	-0.275048	0.115476	-2.38187	0.0172252	0.0707173
RPL32	7570.35	-0.329339	0.138692	-2.3746	0.017568	0.0717095
C1QC	27049.5	-0.62424	0.264187	-2.36288	0.0181337	0.0731985
RPL27A	4146.36	-0.286993	0.121506	-2.36196	0.0181787	0.0733094
UQCRH	1467.31	0.270854	0.116205	2.33082	0.0197627	0.0775662
ADARB1	421.585	0.455939	0.196633	2.31873	0.0204099	0.0792032
CTSS	7021.79	-0.639566	0.276611	-2.31215	0.0207693	0.080152
RPS5	12565.8	-0.29689	0.129063	-2.30035	0.0214283	0.0819131
FTL	115595	-0.560423	0.247268	-2.26646	0.0234232	0.0871112
RB1	2789.3	-0.304359	0.134715	-2.25928	0.0238657	0.0883243
EEF1B2	4292.86	-0.286895	0.127238	-2.25478	0.0241468	0.0891474
RPS3	29542.2	-0.324562	0.144225	-2.25038	0.0244248	0.0898652
RPL10A	12580.1	-0.337094	0.15251	-2.21032	0.0270833	0.0966209
GUSB	3388.37	-0.36097	0.163328	-2.21009	0.027099	0.0966456
RNF149	1640.24	-0.278373	0.127781	-2.17853	0.0293669	0.102538
CD48	685.28	-0.929619	0.430925	-2.15726	0.0309851	0.106474
TTR	38854	0.91366	0.430014	2.12472	0.0336097	0.112887
LAMP2	4329.97	-0.190464	0.0916019	-2.07926	0.0375938	0.121622
PLXDC2	3848.73	-0.434458	0.209732	-2.07149	0.0383126	0.123206
HLA_DRB1	1525.72	-1.21605	0.596061	-2.04015	0.0413351	0.129978
TOMM7	1214.62	-0.240702	0.118449	-2.03211	0.0421428	0.131763
RPL37A	12408.8	-0.231815	0.114992	-2.01592	0.0438085	0.135397
PPT1	4454.38	-0.275725	0.136865	-2.01457	0.0439499	0.135736
GABARAP	366.995	-0.228784	0.114407	-1.99974	0.0455283	0.139146
TPD52	870.49	0.436958	0.218753	1.9975	0.0457712	0.13959
CD22	37.3713	0.803213	0.40696	1.97369	0.0484169	0.144975
EEF2	58447.3	-0.212319	0.107681	-1.97174	0.0486394	0.145417
RPS6	22257.8	-0.274921	0.140152	-1.96159	0.0498103	0.147873
ATP6V0C	15.251	-0.397709	0.20366	-1.95281	0.0508425	0.150039
RPL12	7204.49	-0.322578	0.16599	-1.94335	0.0519735	0.152505
HCK	4513.9	-0.553578	0.286154	-1.93455	0.0530459	0.15458
RPL37	8167.67	-0.217251	0.113879	-1.90773	0.0564258	0.161261
CADM1	1886.25	-0.761289	0.400174	-1.90239	0.0571196	0.162793
ACTB	107936	-0.382832	0.202237	-1.89299	0.0583596	0.165107
RPS4X	13978.2	-0.242138	0.128292	-1.88739	0.0591078	0.166347
BST2	5540.47	-0.444619	0.237481	-1.87222	0.0611755	0.170401
FXYD5	1183.69	-0.402018	0.218482	-1.84005	0.0657606	0.178981
CD14	16038.8	-0.828335	0.451889	-1.83305	0.0667952	0.180863
SULF2	1373.01	0.200902	0.110151	1.82387	0.0681715	0.183454
COX6A2	1.28676	-1.52486	0.842109	-1.81077	0.0701765	0.187248
COX7A2	1767.92	0.169819	0.093796	1.81051	0.0702167	0.187298
CCL7	14.4524	-1.72787	0.963057	-1.79415	0.0727889	0.192155
RPS14	22370.5	-0.194326	0.108859	-1.78511	0.0742427	0.194855
MS4A6A	3931.58	-0.387419	0.219591	-1.76427	0.0776862	0.200829
CSTB	3117.91	-0.389558	0.221549	-1.75834	0.0786892	0.202489
PON3	13.7194	-1.45725	0.868877	-1.67716	0.0935115	0.227006
NCEH1	1085.61	-0.444828	0.266036	-1.67206	0.094512	0.228832
ERGIC3	4267.61	-0.155492	0.0943357	-1.64829	0.0992936	0.236396
RPL35	7499.19	-0.194635	0.11872	-1.63944	0.101121	0.239158
HSPA1A	719.003	0.509102	0.313781	1.62247	0.104702	0.244668
ITGAX	1511.28	-0.463718	0.287215	-1.61453	0.106412	0.247537
RPSA	6815.87	0.211897	0.134028	1.581	0.113879	0.258711
SAT1	15435.8	0.467707	0.295991	1.58013	0.114076	0.259022
RPL18A	1212.9	-0.168658	0.107211	-1.57315	0.115685	0.26125
RPL8	30113.8	-0.228174	0.145339	-1.56994	0.116428	0.262538
CXCL16	2973.31	-0.372656	0.238263	-1.56405	0.117805	0.264926
GAPDH	61738.4	-0.240623	0.154104	-1.56144	0.11842	0.265614
VKORC1	114.102	-0.152044	0.100914	-1.50667	0.131896	0.286503
RPS29	2641.72	-0.184119	0.123627	-1.48931	0.136406	0.292899
NCBP2AS2	500.685	-0.185401	0.125831	-1.47341	0.14064	0.298488
HIF1A	4345.92	-0.191594	0.130766	-1.46517	0.142875	0.301769
KLHL6	575.632	-0.331577	0.226376	-1.46472	0.142997	0.301975
AXL	3801.63	-0.301777	0.206093	-1.46428	0.143118	0.302132
ATP6V1A	1977.13	0.118046	0.0829537	1.42304	0.154725	0.319119
NDUFA2	748.088	-0.136536	0.0973638	-1.40232	0.160819	0.327603
IFIT2	763.413	0.556905	0.399781	1.39303	0.163612	0.331826
RENBP	2757.98	-0.334979	0.242725	-1.38007	0.167564	0.337639
SLC11A1	1557.58	-0.453052	0.328274	-1.3801	0.167555	0.337639
SLAMF9	3.12762	-1.32296	0.959374	-1.37898	0.167899	0.338184
TPI1	12324	-0.153502	0.11167	-1.37461	0.169252	0.340033
SERPINE2	971.457	-0.263916	0.198854	-1.32718	0.184448	0.359717
CSF1	782.402	-0.263776	0.200018	-1.31876	0.18725	0.362831
BCL2A1	334.92	-0.681644	0.517045	-1.31835	0.187387	0.362989
CLN5	510.772	-0.121619	0.0928506	-1.30984	0.190251	0.366474
USP12	1174.41	-0.150899	0.117029	-1.28942	0.197252	0.374647
SOAT1	966.336	-0.133849	0.10551	-1.26859	0.204589	0.383399
RAMP1	194.326	0.463749	0.367962	1.26032	0.207554	0.387013
MNDA	350.817	-0.632928	0.503763	-1.2564	0.208971	0.388625
RPS8	22928.5	-0.189689	0.152365	-1.24497	0.213144	0.393946
PDE4B	942.245	-0.346212	0.279608	-1.2382	0.215641	0.396672
UQCR10	1088.07	-0.130566	0.105475	-1.23789	0.215758	0.396717
RPL22	3174.07	-0.146397	0.118669	-1.23366	0.217331	0.398715
SDF4	5634.86	-0.159747	0.131006	-1.21939	0.222698	0.405519
LGALS3BP	5118.18	0.228493	0.188771	1.21042	0.226118	0.409551
RPL24	5601.21	-0.121804	0.10093	-1.20681	0.227504	0.411127
SRGN	5668.88	-0.346137	0.287224	-1.20511	0.22816	0.411833
B2M	24375.1	-0.296727	0.248618	-1.1935	0.232672	0.416917
SCPEP1	2119.14	-0.18284	0.154272	-1.18518	0.235948	0.420423
COX6A1	514.313	-0.0993647	0.0846577	-1.17372	0.240506	0.426278
BAIAP2L2	576.977	0.529696	0.466564	1.13531	0.256244	0.444673
RPS26	208.051	-0.182795	0.161296	-1.13329	0.257094	0.445611
GNG12	1964.58	0.149366	0.13255	1.12686	0.2598	0.448824
SLC2A5	1061.54	-0.324062	0.291325	-1.11237	0.265977	0.455563
SDF2L1	773.255	-0.230804	0.210458	-1.09668	0.272783	0.462462
RPL5	20371.1	-0.150762	0.137863	-1.09357	0.274144	0.46407
CH25H	28.0111	-0.779043	0.747512	-1.04218	0.297327	0.488387
COX8A	804.258	-0.13005	0.126968	-1.02428	0.305704	0.496928
GOT1	982.078	0.0871618	0.085776	1.01616	0.309555	0.500629
VSIG4	8233.51	-0.315303	0.311214	-1.01314	0.310993	0.50202
NRP1	10358.6	-0.196856	0.195103	-1.00899	0.31298	0.5039
ATXN10	1737.48	-0.096562	0.0957081	-1.00892	0.313012	0.50392
RPL38	4266.11	-0.107355	0.108338	-0.99093	0.32172	0.512789
FUCA1	8675.86	-0.34321	0.350836	-0.978264	0.327944	0.518627
RPS2	24704.5	-0.177703	0.18343	-0.96878	0.332655	0.523217
PSAT1	1292.41	0.224293	0.237262	0.945336	0.344487	0.535325
PEA15	5173.75	0.206826	0.224486	0.921333	0.356877	0.548241
CCL18	19.4664	-0.424866	0.464174	-0.915317	0.360025	0.551436
NDUFV3	769.307	-0.0692436	0.0767346	-0.902378	0.366856	0.558153
CRLF2	1.51927	0.93872	1.04333	0.899737	0.36826	0.559435
PKIB	588.026	-0.227784	0.253448	-0.898742	0.36879	0.55977
RPS18	14305.7	-0.150861	0.170867	-0.882915	0.377282	0.56829
FGL2	938.972	0.361229	0.41756	0.865094	0.386987	0.576682
RPS17	191.189	0.0829707	0.0975529	0.85052	0.395036	0.583656
TXNRD1	3084.52	-0.0874934	0.103042	-0.849105	0.395823	0.584316
GLTP	769.001	-0.103238	0.123712	-0.834507	0.403996	0.59245
PHC2	2864.08	-0.0636843	0.0766938	-0.830371	0.406329	0.594555
RPL11	16547.9	-0.114081	0.141235	-0.807743	0.419239	0.606907
CCL15	5.83947	-0.533635	0.67239	-0.793638	0.427406	0.61405
SLC23A2	1915.98	0.176765	0.225423	0.784149	0.432953	0.61807
KIAA1217	1219.54	-0.137743	0.178478	-0.771764	0.440254	0.62427
SHISA5	4113.65	0.0822604	0.11509	0.714748	0.474765	0.654647
UBL5	1511.06	0.081846	0.116848	0.70045	0.483646	0.662575
LDHA	14504	-0.131532	0.191845	-0.685618	0.492954	0.6713
LRPAP1	4229.83	-0.0533152	0.0799189	-0.667116	0.504698	0.680898
CD180	939.35	-0.172011	0.261692	-0.657305	0.510985	0.685826
COPS9	390.43	-0.0865436	0.13528	-0.639735	0.522345	0.694898
CYBB	21905.9	-0.187789	0.293825	-0.63912	0.522745	0.695323
COX7A2L	1851.82	-0.048303	0.0761072	-0.63467	0.525644	0.697633
PLEKHA7	1059.55	0.0884352	0.167434	0.528178	0.597376	0.752308
FCGR3B	24.8732	-0.339536	0.653239	-0.519773	0.603222	0.756115
HLA_DOB	5.70278	0.38904	0.759195	0.512437	0.608345	0.760284
NUMB	1739.91	-0.043801	0.0864164	-0.506859	0.612253	0.762952
HLA_B	11985.1	-0.179923	0.380344	-0.473054	0.636175	0.780445
ERO1B	253.998	0.0825563	0.185754	0.444439	0.656725	0.796377
CD68	6.45634	0.163725	0.380133	0.430703	0.666684	0.803508
CST7	15.8947	0.237309	0.589084	0.402844	0.687063	0.818174
ATP1B3	2317.42	0.0626594	0.156809	0.399591	0.689458	0.819664
LYZ	4637.17	-0.181323	0.472563	-0.383701	0.7012	0.827223
DENND3	3691.85	-0.0862071	0.225394	-0.382472	0.702111	0.82782
CD34	339.591	0.190636	0.51004	0.373766	0.708578	0.832161
ALDOA	1096.91	0.0819513	0.228695	0.358343	0.720087	0.839508
ATF3	2342.89	-0.0748447	0.212046	-0.352964	0.724115	0.84198
PGK1	16070.3	0.0555605	0.158074	0.351483	0.725226	0.842498
CYP4V2	316.961	0.0852628	0.244688	0.348456	0.727498	0.843973
SLC44A1	1959.58	0.0592089	0.172946	0.342354	0.732085	0.846441
AC090498.1	78.0207	-0.05288	0.155988	-0.339001	0.734609	0.847752
COX6C	1033.37	-0.0312843	0.0936973	-0.333887	0.738465	0.850086
SPEG	912.445	-0.0927561	0.289984	-0.319866	0.74907	0.856791
AMBRA1	1151.98	0.0152858	0.0482879	0.316555	0.751581	0.858576
SCD	26469.7	0.0478059	0.166909	0.28642	0.774557	0.872006
MYO1E	2632.81	-0.0513234	0.182461	-0.281284	0.778493	0.874555
SDC3	4112.78	-0.0384825	0.138031	-0.278797	0.780401	0.876088
SYNGR1	794.096	0.0550125	0.225719	0.243721	0.807447	0.891636
ST14	3467.48	-0.0683677	0.319519	-0.213971	0.83057	0.9057
RPL39	111.775	0.0327646	0.182657	0.179378	0.857641	0.922117
PRDX1	7291.48	0.031574	0.208378	0.151522	0.879564	0.934501
TMSB4X	47287.1	-0.0371329	0.252608	-0.146998	0.883134	0.936355
CTSA	6311.8	-0.0333247	0.238304	-0.139841	0.888786	0.939876
DNAJB14	956.717	-0.0127975	0.0970209	-0.131905	0.89506	0.943264
CTSV	1196.43	-0.0362983	0.304825	-0.119079	0.905213	0.949313
POGK	1669.72	0.0104345	0.087594	0.119124	0.905177	0.949313
MTHFS	42.0323	-0.0224348	0.247407	-0.0906795	0.927747	0.961364
MIF	1087.02	-0.0136894	0.181	-0.0756321	0.939712	0.967681
SIPA1L1	1948.78	-0.00812229	0.11676	-0.0695637	0.944541	0.970223

## Sheet: Supp Table 8 KEGG analysis
Supplementary Table 8 - KEGG analysis of downregulated genes
	ID	Description	GeneRatio	BgRatio	pvalue	p.adjust	qvalue	geneID	Count
hsa04142	hsa04142	Lysosome	37/508	132/7241	8.54999e-14	2.53935e-11	2.196e-11	1521/4126/5641/162/537/1211/10577/285362/1522/410/1514/4125/427/967/9516/57192/1497/3916/23659/1519/4668/23062/84572/1509/9114/26088/3988/2760/4074/3073/2799/1508/5660/79158/53/4669/1075	37
hsa04145	hsa04145	Phagosome	26/508	128/7241	6.07614e-07	9.02307e-05	7.80305e-05	537/8685/3693/4689/81035/5879/1514/7099/5878/3916/948/529/10952/715/9114/7879/4074/64581/528/2209/9296/4688/9902/4360/8992/1535	26
hsa04380	hsa04380	Osteoclast differentiation	25/508	123/7241	9.89664e-07	9.79767e-05	8.47291e-05	126014/9020/9846/10990/4689/11006/5879/7040/6850/54209/7132/3554/29760/2355/2209/5336/3727/3551/4688/6688/7046/695/140885/1535/3454	25
hsa05171	hsa05171	Coronavirus disease - COVID-19	34/508	211/7241	3.46565e-06	0.000257325	0.000222531	115004/719/6134/3654/6224/717/6138/2162/7099/7098/1675/51135/3661/6850/3572/716/7132/7311/715/6223/9349/6171/6228/6230/6176/6143/5336/3551/6166/6124/6156/23521/2197/3454	34
hsa04611	hsa04611	Platelet activation	23/508	121/7241	8.81946e-06	0.000523876	0.000453042	9002/1278/1281/1277/146850/8605/8673/6850/85366/5330/2778/2207/2982/9138/5739/2771/54518/196883/5336/5908/3709/83706/695	23
hsa05205	hsa05205	Proteoglycans in cancer	31/508	201/7241	2.31539e-05	0.00114612	0.00099115	1278/3693/80326/7472/81029/1634/4060/1277/3082/5879/7040/1514/7099/967/7409/857/5829/858/7475/3481/7473/4313/10855/6237/9138/60495/2335/5336/3479/3709/1026	31
hsa04144	hsa04144	Endocytosis	34/508	244/7241	8.01587e-05	0.00340102	0.00294116	2350/161/10094/1601/6642/100287171/1175/1211/5338/116984/23396/5119/27128/84364/50807/51019/5878/857/116988/858/30846/2352/11021/1173/7879/51699/6643/409/832/128866/9815/7046/30844/9267	34
hsa04010	hsa04010	MAPK signaling pathway	37/508	291/7241	0.00026826	0.00995917	0.00861257	7423/5155/56034/9020/4909/8569/1845/4215/3654/3082/5879/7040/51135/8605/1846/7039/7132/3554/8986/3481/80310/2321/627/6237/468/4149/1946/51347/409/3479/3727/3551/8717/2255/7046/5908/3630	37
hsa04510	hsa04510	Focal adhesion	27/508	199/7241	0.000660092	0.0217831	0.0188377	7423/5155/1278/56034/29780/3693/23396/1277/3082/5879/7409/1293/857/22798/85366/5829/858/3611/7791/80310/2321/25759/1292/56924/2335/3479/5908	27
hsa04072	hsa04072	Phospholipase D signaling pathway	21/508	146/7241	0.00121652	0.0361305	0.0312453	5155/56034/9846/5338/23396/27128/146850/57121/8605/6850/5330/80310/2778/8525/2207/6237/25759/196883/5336/9267/3630	21
hsa04064	hsa04064	NF-kappa B signaling pathway	16/508	101/7241	0.00164854	0.0445106	0.0384922	23643/9020/3654/6357/7099/51135/6850/4055/7132/3554/29760/958/5336/3551/8717/695	16

## Sheet: Supp Table 9 GO analysis
Supplementary Table 9 - GO analysis
GO analysis - Biological process (downregulated genes)
ID	Description	GeneRatio	BgRatio	RichFactor	FoldEnrichment	zScore	pvalue	p.adjust	qvalue	geneID	Count
GO:0097529	myeloid leukocyte migration	64/1893	231/16239	0.277056	2.37671	7.65521	1.74894e-11	7.67804e-08	6.45044e-08	CD99/VEGFB/PDGFB/PLA2G7/LGMN/MDK/C3AR1/CD81/TRIM55/ANXA1/NCKAP1L/EMP2/NBL1/PIP5K1C/BST1/RAC1/CXCL13/CCL13/NINJ1/C5AR2/MPP1/IRAK4/VAV1/CMKLR1/SYK/TREM2/IL1R1/PDGFD/RPS19/FCER1G/MMP2/EMILIN1/FLT1/AIF1/PTGER4/CCL23/CCL8/CD200R1/RPL13A/SIRPA/CNN2/PTPRJ/SLAMF8/STAP1/PRTN3/CCL3/TNFAIP6/MMP14/CD74/IL17RC/PPIB/SAA1/CD9/CCL5/PTPRO/PPIA/THBS1/CCL4L2/CCL2/B4GALT1/LYN/DUSP1/AZU1/CCL4	64
GO:0002697	regulation of immune effector process	89/1893	375/16239	0.237333	2.03595	7.37267	2.6385e-11	7.67804e-08	6.45044e-08	ARID5A/CD59/A2M/CGAS/CD81/TRPM4/LACC1/LGALS1/ANXA1/NCKAP1L/GAB2/SPON2/LILRB4/FES/TGFB1/TLR4/DDRGK1/TLR3/LITAF/PIK3R6/STAT5A/VAV1/HLX/VAMP8/LAMP1/IRF5/CD36/SYK/TREM2/CD28/HAVCR2/CD226/TNFSF13/IL1R1/FERRY3/TMBIM6/CD84/RPS19/CLEC7A/TNFRSF4/APPL2/CARD9/PTAFR/PKN1/CD40/ARRB2/FCGR1A/PLCG2/GRN/P2RX7/UNC13D/SPI1/RIPK3/BTK/INS/SCIMP/HPX/BCL6/SLAMF8/STAP1/JAK3/PYCARD/ZBTB1/IL4R/CD74/FCN1/CD274/NCF1/PTPN6/P…	89
GO:0002274	myeloid leukocyte activation	64/1893	236/16239	0.271186	2.32636	7.45577	4.78127e-11	9.27566e-08	7.79262e-08	DHRS2/GPR137B/ANXA1/GAB2/LILRB4/FES/TGFB1/MILR1/TLR4/TLR3/VAMP8/CALHM2/SYK/TREM2/LTBR/HAVCR2/CD226/TMEM106A/TSPAN32/FERRY3/LRFN5/CD84/FCER1G/AIF1/PTAFR/FN1/PLCG2/GRN/NAGLU/UNC13D/SPI1/BTK/CD33/DOCK2/NMI/CTSC/STAP1/CCL3/PYCARD/SHPK/IL4R/FCAR/CD74/PTPN6/CCL5/BATF/IL16/C1QA/RELB/TGFBR2/THBS1/HYAL2/BATF3/SUCNR1/CAMP/TYROBP/RAB44/SBNO2/TLR6/NR1H3/STX4/MT1G/LYN/AZU1	64
GO:0043410	positive regulation of MAPK cascade	100/1893	452/16239	0.221239	1.89789	7.03262	1.17244e-10	1.70589e-07	1.43315e-07	VEGFB/SORBS3/PDGFB/IGFBP4/EPGN/PRXL2C/ADRA1B/CAVIN3/PDGFC/APOE/GAS6/CD81/MARCO/RNF13/GPR37/MAP3K3/HGF/SDCBP/RASSF2/DKK1/TGFB1/IGFBP3/TLR4/TLR3/PIK3R6/CD36/SYK/TREM2/LTBR/ADRA2B/HAVCR2/CSPG4/CAV2/TMEM106A/LAMTOR1/TGFA/IGF2/PDGFD/SH3RF3/ALKAL2/HTR2B/MYDGF/FLT1/CD4/CARD9/GCG/GNAI2/TAOK3/GPBAR1/CD40/ARRB2/PLCG2/IGF1/P2RX7/DOK1/SPI1/FGF10/RAP1B/DOK3/INS/SCIMP/ADRB3/ARL6IP5/PTPRJ/GHRL/CCL3/PDE6G/PYCARD…	100
GO:0042060	wound healing	96/1893	432/16239	0.222222	1.90632	6.93547	2.15532e-10	2.08218e-07	1.74927e-07	VEGFB/F2RL3/PDGFB/CD59/CSRP1/APOE/GPX1/GAS6/RAP2B/ITGB5/ELK3/COL5A1/ANXA1/PHLDB2/EMILIN2/COL3A1/HMOX1/CCN1/CHMP1A/SH2B3/TGFB1/F13A1/TLR4/VAV1/CAV1/CD36/PRRG4/UBASH3B/SYK/ADRA2B/ANXA2/IL6ST/TSPAN32/ILK/GNAS/ARL8B/DGKZ/NFE2L2/FCER1G/EMILIN1/CLEC7A/AHNAK/HPSE/TOR1A/NACA/CD40/FN1/PLEK/PLCG2/ANXA5/IGF1/CHMP4B/FGF10/TGFBR1/SRSF6/FERMT3/INS/PDPN/CDKN1A/ENG/CNN2/PPL/C1GALT1C1/PTPRJ/ARHGAP24/SMPD1/RHOA/TL…	96
GO:0032635	interleukin-6 production	47/1893	154/16239	0.305195	2.6181	7.32876	2.50434e-10	2.08218e-07	1.74927e-07	ARID5A/GAS6/NCKAP1L/SPON2/LILRB4/HGF/TGFB1/C5AR2/TLR4/TLR3/CD36/SYK/TREM2/HAVCR2/TMEM106A/CLEC7A/AIF1/AFAP1L2/CARD9/PTAFR/ARRB2/PLCG2/CD200R1/P2RX7/IL36RN/BTK/SIRPA/SCIMP/CYBA/INPP5D/GHRL/PYCARD/UNC93B1/CD74/IL17RC/SELENOS/PTPN6/IRAK3/KLF2/IL16/RELA/GBA1/HYAL2/TYROBP/TLR6/NOD1/MBP	47
GO:0032675	regulation of interleukin-6 production	47/1893	154/16239	0.305195	2.6181	7.32876	2.50434e-10	2.08218e-07	1.74927e-07	ARID5A/GAS6/NCKAP1L/SPON2/LILRB4/HGF/TGFB1/C5AR2/TLR4/TLR3/CD36/SYK/TREM2/HAVCR2/TMEM106A/CLEC7A/AIF1/AFAP1L2/CARD9/PTAFR/ARRB2/PLCG2/CD200R1/P2RX7/IL36RN/BTK/SIRPA/SCIMP/CYBA/INPP5D/GHRL/PYCARD/UNC93B1/CD74/IL17RC/SELENOS/PTPN6/IRAK3/KLF2/IL16/RELA/GBA1/HYAL2/TYROBP/TLR6/NOD1/MBP	47
GO:0006909	phagocytosis	61/1893	231/16239	0.264069	2.2653	7.03572	4.34937e-10	3.11804e-07	2.61951e-07	GSN/TUSC2/GAS6/MARCO/ANXA1/NCKAP1L/PLD2/SPON2/NCF4/COLEC12/PIP5K1C/C2/TGFB1/TLR4/VAV1/CD36/BIN2/SYK/TREM2/ARL8B/FCER1G/RAB7A/TIMD4/CLEC7A/AIF1/APPL2/ARHGAP25/FCGR1A/PLCG2/P2RX7/ANXA11/UNC13D/NCF2/BTK/AHSG/SIRPA/DOCK2/CYBA/CNN2/PTPRJ/STAP1/PRTN3/PYCARD/FCN1/ELMO1/P2RY6/ALOX15/LETMD1/LMAN2/SRPX/MESD/THBS1/TYROBP/SIRPB1/SLC48A1/LRP1/CCL2/NR1H3/RAB34/LYN/AZU1	61
GO:0050727	regulation of inflammatory response	87/1893	383/16239	0.227154	1.94863	6.82457	4.82171e-10	3.11804e-07	2.61951e-07	MGLL/PLA2G7/ABHD12/MDK/APOE/GPX1/CD81/LACC1/LGALS1/ANXA1/METRNL/TNFAIP8L2/PTGES/BST1/HGF/TGFB1/NINJ1/TLR4/TLR3/VAMP8/CALHM2/IRF3/SYK/TREM2/CD28/PLA2G2D/IL6ST/TNFRSF1A/IL1R1/GNAS/LRFN5/RPS19/PTGER4/SLC39A8/FCGR1A/PLCG2/IGF1/CD200R1/GRN/DAGLB/TRADD/SIGLEC10/BTK/INS/AHSG/SIRPA/NMI/GPSM3/BCL6/CTSC/GGT3P/SLAMF8/STAP1/GHRL/CCL3/PYCARD/TNFAIP6/PLK2/SHPK/MMP9/ZDHHC5/NFKBIA/KLF4/MAP3K8/IL10RA/SELENOS/NCF1…	87
GO:0007040	lysosome organization	36/1893	111/16239	0.324324	2.7822	6.8439	5.08346e-09	2.46548e-06	2.07129e-06	ATP6AP1/CREG1/CHMP1A/HPS1/MCOLN1/LAMP1/LYSET/LAMTOR1/CLN8/LIPA/ARL8B/RAB7A/HEXA/GNPTAB/GRN/P2RX7/CHMP4B/ACP2/NAGLU/ATP6V1F/RNASEK/TMEM199/AP5Z1/ATP6V0A1/VPS18/ATP6V1H/NAGPA/MBTPS1/SRPX/TPCN2/GBA1/CHMP3/TMEM165/TPP1/RAB34/LAPTM5	36
GO:0080171	lytic vacuole organization	36/1893	111/16239	0.324324	2.7822	6.8439	5.08346e-09	2.46548e-06	2.07129e-06	ATP6AP1/CREG1/CHMP1A/HPS1/MCOLN1/LAMP1/LYSET/LAMTOR1/CLN8/LIPA/ARL8B/RAB7A/HEXA/GNPTAB/GRN/P2RX7/CHMP4B/ACP2/NAGLU/ATP6V1F/RNASEK/TMEM199/AP5Z1/ATP6V0A1/VPS18/ATP6V1H/NAGPA/MBTPS1/SRPX/TPCN2/GBA1/CHMP3/TMEM165/TPP1/RAB34/LAPTM5	36
GO:0006935	chemotaxis	94/1893	446/16239	0.210762	1.80801	6.28536	5.93042e-09	2.655e-06	2.23051e-06	VEGFB/PDGFB/PLA2G7/CMTM3/LGMN/MDK/C3AR1/GAS6/TRPM4/SEMA3D/SEMA3E/ANXA1/NCKAP1L/FLRT2/NBL1/PIP5K1C/DUSP3/CCN1/BST1/FES/HGF/RAC1/CXCL13/CCL13/TGFB1/NINJ1/C5AR2/MPP1/CMTM7/VAV1/PPM1F/CMKLR1/SLC8B1/BIN2/SYK/TREM2/NRP2/LGR6/PDGFD/RPS19/WNT3/FCER1G/MMP2/FLT1/AIF1/CCL23/CCL8/EFNA5/PTAFR/ARRB2/FGF10/RPL13A/GDNF/SLIT3/DOCK2/TRPM2/GPSM3/ENG/PTPRJ/SLAMF8/STAP1/CCL3/TNFAIP6/RHOA/CD74/HRAS/IL17RC/ADGRA2/PPIB/…	94
GO:0002443	leukocyte mediated immunity	84/1893	388/16239	0.216495	1.85719	6.20784	1.06282e-08	3.86601e-06	3.2479e-06	ARID5A/TUSC2/CD81/TRPM4/NCKAP1L/GAB2/EMP2/SPON2/LILRB4/FES/C2/TGFB1/MILR1/TLR4/TLR3/PIK3R6/IRAK4/VAV1/VAMP8/LAMP1/SYK/TREM2/CD28/HAVCR2/CD226/TNFSF13/C1S/IL1R1/FERRY3/C1R/CD84/ARL8B/FCER1G/CLEC7A/CARD9/PTAFR/CD40/ARRB2/FCGR1A/PLCG2/P2RX7/UNC13D/SPI1/RIPK3/BTK/SCIMP/HPX/BCL6/CTSC/STAP1/INPP5D/JAK3/CCL3/UNC93B1/ZBTB1/IL4R/FCAR/CD74/CD274/PLEKHM2/PTPN6/IL21R/POMC/C1RL/SERPING1/BATF/C1QB/C1QA/SECTM1/…	84
GO:0050866	negative regulation of cell activation	52/1893	201/16239	0.258706	2.2193	6.31844	1.76292e-08	6.03541e-06	5.07044e-06	PDGFB/MDK/APOE/LGALS1/ANXA1/LILRB4/TNFAIP8L2/DUSP3/SH2B3/TGFB1/MILR1/STAT5A/HLX/LRRC32/RUNX1/UBASH3B/TREM2/DTX1/HAVCR2/PLA2G2D/TSPAN32/LRFN5/INHA/CD84/EMILIN1/PKN1/LST1/FN1/GRN/BTK/VTCN1/CD33/BCL6/INPP5D/JAK3/CDKN2A/IL4R/CD74/CD274/PTPN6/CD9/FGL1/TYROBP/GPNMB/IL2RA/C1QTNF1/NR1H3/LILRB1/IL4I1/LAPTM5/LYN/CTLA4	52
GO:0002532	production of molecular mediator involved in inflammatory response	30/1893	89/16239	0.337079	2.89161	6.50005	3.53448e-08	1.14282e-05	9.60098e-06	PLD3/LILRB4/TLR4/TLR3/VAMP8/CD36/IRF3/SYK/TREM2/RPS19/LIPA/CLEC7A/APPL2/CARD9/ABCD1/GRN/BTK/INS/SIRPA/GPSM3/SLAMF8/PYCARD/ADCY7/IL4R/IL17RC/NCF1/RAB44/TLR6/CHID1/LYN	30
GO:0002181	cytoplasmic translation	44/1893	161/16239	0.273292	2.34442	6.22742	3.85189e-08	1.1799e-05	9.91248e-06	PKP1/RPL10/RPS20/RPL15/EEF1D/SH3BGRL/EIF3F/UBA52/RPS19/RPL23/RPL41/RPS23/ZNF385A/RPS25/RPLP1/RPL19/RPL4/RPL30/RPL13A/FAU/RPS12/EIF3G/RPS11/DRG2/RPL14/RPL23A/YBX3/RPS15/RPS13/RPL28/EIF3D/RPS27A/RPLP0/RPS3A/RPLP2/RPLP0P6/RPS15A/RPL13/RPS24/RPL31/RPL34/RPL18/RPL7A/EIF3K	44
GO:0030199	collagen fibril organization	26/1893	71/16239	0.366197	3.1414	6.56864	4.18509e-08	1.21786e-05	1.02314e-05	COL1A2/COL5A2/COL5A1/COL3A1/LUM/SFRP2/COL1A1/ADAMTS2/COL12A1/EFEMP2/ANXA2/CHADL/LOXL2/EMILIN1/FMOD/CRTAP/TGFBR1/COLGALT1/LOXL4/COL14A1/PLOD1/LOX/ADAMTS19/SERPINH1/LOXL1/BMP1	26
GO:0050878	regulation of body fluid levels	79/1893	370/16239	0.213514	1.83161	5.87793	5.45161e-08	1.51088e-05	1.26931e-05	F2RL3/PDGFB/CD59/CSRP1/APOE/GAS6/RAP2B/AKR1B1/EMILIN2/COL3A1/EMP2/SH2B3/FLI1/F13A1/TLR4/STAT5A/CTNS/VAV1/VAMP8/CAV1/CD36/PRRG4/UBASH3B/SYK/ADRA2B/HAS2/ANXA2/IL6ST/TSPAN32/ILK/GNAS/DGKZ/NFE2L2/FCER1G/EMILIN1/HPSE/PRICKLE1/ZNF385A/GNAI2/CD40/FOSL2/PLEK/PLCG2/ANXA5/SCT/FGF10/FERMT3/PDPN/CYBA/C1GALT1C1/PTPRJ/SOCS2/NR1H2/TLN1/VWF/EGFR/PTPN6/SAA1/SERPING1/CD9/ATP6V1B1/PTPRO/USF2/FGL1/PPIA/PABPC4/PLAU/N…	79
GO:0002696	positive regulation of leukocyte activation	73/1893	339/16239	0.215339	1.84728	5.72667	1.21717e-07	2.49655e-05	2.09739e-05	MDK/GAS6/CD81/LGALS1/ANXA1/NCKAP1L/LILRB4/BST1/TGFB1/TLR4/DDRGK1/PIK3R6/VAV1/HLX/CAV1/RUNX1/SYK/TREM2/CD28/HAVCR2/CD226/TNFSF13/IL6ST/IGF2/CLEC7A/TNFRSF4/AIF1/TACR1/CD4/KAT5/CD40/IGF1/SPI1/FGF10/BTK/VTCN1/SIRPA/BCL6/CDKN1A/CTSC/STAP1/INPP5D/CCL3/PYCARD/ZBTB1/RHOA/IL4R/MMP14/CD74/CD274/MAP3K8/CD276/PTPN6/AP3D1/CCL5/IL16/MEF2C/CD209/TGFBR2/EBI3/THBS1/TYROBP/SIRPB1/CD83/CCL2/SHLD3/TLR6/IL2RA/TMIGD2/…	73
GO:0002573	myeloid leukocyte differentiation	56/1893	236/16239	0.237288	2.03556	5.82114	1.28086e-07	2.49655e-05	2.09739e-05	SIGLEC15/DHRS2/OSCAR/TESC/GPR137B/ATP6AP1/CD81/NRROS/NR3C1/GAB2/CDK6/LILRB4/FES/RASSF2/TGFB1/TLR4/TLR3/STAT5A/RUNX1/UBASH3B/TREM2/LTBR/ANXA2/INHA/CD4/FOSL2/NAGLU/SPI1/FAM20C/INPP5D/PRTN3/HCLS1/CCL3/TNFAIP6/CD74/HSF1/CITED2/MMP9/EVI2B/LTF/BATF/FSTL3/RELB/TGFBR2/GBA1/BATF3/TYROBP/GAB3/SP3/FOS/SBNO2/LILRB1/GATA3/MT1G/LYN/JUNB	56
GO:0030099	myeloid cell differentiation	86/1893	422/16239	0.203791	1.74821	5.65713	1.28688e-07	2.49655e-05	2.09739e-05	SIGLEC15/DHRS2/OSCAR/TESC/GPR137B/ATP6AP1/CD81/NRROS/NR3C1/EPAS1/NCKAP1L/GAB2/CDK6/LILRB4/BLVRB/FES/RASSF2/SH2B3/FECH/TGFB1/FLI1/TLR4/TLR3/STAT5A/RUNX1/UBASH3B/TREM2/LTBR/HOXB7/ZNF16/ANXA2/INHA/RPS19/LIPA/ZNF385A/CD4/FOSL2/NAGLU/SPI1/FAM20C/BCL6/KCNQ1/PTPRJ/ALAS1/PML/ABI1/INPP5D/PRTN3/HCLS1/CCL3/TNFAIP6/CD74/HSF1/CITED2/MMP9/NFKBIA/DNASE2/MFAP2/PTPN6/EVI2B/RARG/LTF/G6PD/BATF/KLF2/PABPC4/LOX/MEF2C…	86
GO:0045088	regulation of innate immune response	88/1893	437/16239	0.201373	1.72747	5.59983	1.60731e-07	3.0176e-05	2.53513e-05	LY96/SMIM30/A2M/CGAS/APOE/LACC1/COLEC12/NOP53/IRAK1/ABHD17A/RNF135/TGFB1/NINJ1/PYHIN1/TLR4/TLR3/PIK3R6/IRAK4/VAV1/LAMP1/CAV1/CD36/IRF3/SYK/TREM2/HAVCR2/CD226/SLC15A3/SPSB3/NAGK/RPS19/TARBP2/NFE2L2/GRAMD4/CLEC7A/APPL2/SMPDL3A/KAT5/CARD9/ARRB2/PLCG2/N4BP1/GRN/IKBKB/NAGLU/SPI1/FAM3A/PCBP2/BTK/INS/SCIMP/HPX/NMI/CYBA/SLAMF8/PYCARD/UNC93B1/NR1H2/FCN1/ZDHHC5/NFKBIA/CD274/NCF1/PTPN6/SFN/IRAK3/SERPING1/LT…	88
GO:0045785	positive regulation of cell adhesion	92/1893	465/16239	0.197849	1.69724	5.54134	1.96047e-07	3.5656e-05	2.99552e-05	PDGFB/DAB2/MDK/CD81/VIT/LGALS1/ANXA1/PKP1/NCKAP1L/EMILIN2/ABI3BP/EMP2/CDK6/LILRB4/CCN1/IRAK1/SFRP2/RAC1/CXCL13/TRIOBP/TGFB1/PIK3R6/EFEMP2/DISC1/VAV1/HLX/PPM1F/CAV1/CD36/RUNX1/SYK/CD28/HAS2/HAVCR2/IL6ST/ILK/IGF2/EMILIN1/AIF1/CD4/RRAS/KAT5/PTAFR/APBB1IP/FN1/IGF1/UNC13D/VTCN1/SIRPA/PDPN/COL16A1/BCL6/ZFHX3/PTPRJ/PYCARD/NPNT/ZBTB1/RHOA/IL4R/CCDC80/CD74/CITED2/CD274/MAP3K8/CD276/PTPN6/ALOX15/SFN/AP3D1/…	92
GO:0002263	cell activation involved in immune response	64/1893	288/16239	0.222222	1.90632	5.63717	2.21577e-07	3.90782e-05	3.28302e-05	MDK/CD81/ST3GAL1/LGALS1/ANXA1/NCKAP1L/GAB2/FES/TGFB1/MILR1/TLR4/DDRGK1/STAT5A/HLX/VAMP8/LAMP1/SYK/TREM2/CD28/HAVCR2/TNFSF13/IL6ST/FERRY3/CD84/FCER1G/PTGER4/PTAFR/APBB1IP/CD40/PLCG2/GRN/UNC13D/SPI1/TCIM/BTK/DOCK2/NMI/BCL6/JAK3/CCL3/PYCARD/IL4R/CD74/ITFG2/PTPN6/BATF/SEMA4A/CLEC4E/RELB/ERCC1/SLAMF6/SUCNR1/TYROBP/LRP1/RAB44/SBNO2/SHLD3/STX4/LILRB1/GATA3/LYN/NBN/ICAM1/JUNB	64
GO:0002460	adaptive immune response based on somatic recombination of immune receptors built from immunoglobulin superfamily domains	67/1893	307/16239	0.218241	1.87217	5.60417	2.36991e-07	3.94082e-05	3.31075e-05	ARID5A/CD81/TRPM4/LGALS1/ANXA1/NCKAP1L/EMP2/LILRB4/CXCL13/C2/TGFB1/TLR4/STAT5A/HLX/TREM2/CD28/HAVCR2/CD226/TNFSF13/IL6ST/C1S/IL1R1/C1R/FCER1G/IL18BP/CLEC7A/CD4/CARD9/PKN1/CD40/FCGR1A/P2RX7/UNC13D/RIPK3/BTK/HPX/BCL6/CTSC/INPP5D/JAK3/UNC93B1/ZBTB1/IL4R/CD74/HRAS/CD274/PTPN6/IL21R/C1RL/SERPING1/BATF/C1QB/C1QA/MEF2C/SEMA4A/SECTM1/RELB/EBI3/ERCC1/SLAMF6/SHLD3/LILRB1/GATA3/IL4I1/NBN/ICAM1/JUNB	67
GO:0002768	immune response-regulating cell surface receptor signaling pathway	71/1893	334/16239	0.212575	1.82356	5.52432	3.0492e-07	4.88147e-05	4.101e-05	LY96/CMTM3/C3AR1/CD81/NCKAP1L/PLD2/LILRB4/DUSP3/IRAK1/NINJ1/C5AR2/PRKCH/TLR4/PDE4D/IRAK4/VAV1/CMKLR1/IRF3/SYK/TREM2/CD28/CD226/LIPA/SPPL3/DGKZ/FCER1G/CLEC7A/APPL2/BLNK/CD40/FOSL2/FCGR1A/PLCG2/CD200R1/IKBKB/NAGLU/BTK/VTCN1/CD33/SCIMP/NMI/CYBA/NFAM1/PTPRJ/STAP1/INPP5D/FCAR/FCN1/HRAS/NFKBIA/CD276/PTPN6/LTF/LILRA4/FPR1/MEF2C/FPR3/CLEC4E/RELA/GRB2/ERMAP/TYROBP/TLR6/NR1H3/TMIGD2/LILRB1/GATA3/LAPTM5/LYN…	71
GO:0050777	negative regulation of immune response	46/1893	185/16239	0.248649	2.13302	5.62999	4.02901e-07	5.76892e-05	4.84656e-05	CD59/SMIM30/A2M/GPX1/LGALS1/ANXA1/NCKAP1L/COL3A1/LILRB4/TGFB1/STAT5A/HLX/SYK/TREM2/HAVCR2/GNAS/RPS19/ARRB2/GRN/SPI1/FAM3A/INS/NMI/BCL6/SLAMF8/INPP5D/JAK3/PLK2/NR1H2/IL4R/CD274/SELENOS/PTPN6/ALOX15/SFN/IRAK3/SERPING1/GFER/RHBDF2/WDR41/DRD2/NR1H3/LILRB1/IL4I1/STAT2/LYN	46
GO:0032102	negative regulation of response to external stimulus	78/1893	381/16239	0.204724	1.75622	5.42577	4.06402e-07	5.76892e-05	4.84656e-05	PDGFB/SMIM30/A2M/MDK/APOE/GPX1/PHLDB2/NBL1/METRNL/TNFAIP8L2/DUSP3/HGF/CXCL13/SH2B3/TGFB1/C5AR2/UBASH3B/SYK/TREM2/HAVCR2/ANXA2/TNFRSF1A/GNAS/LRFN5/RPS19/TARBP2/WNT3/AIF1/PTGER4/SLC39A8/ARRB2/IGF1/CD200R1/GRN/SIGLEC10/FAM3A/PCBP2/INS/SIRPA/NMI/SLAMF8/STAP1/GHRL/TNFAIP6/PLK2/NR1H2/KLF4/IL10RA/SELENOS/PTPN6/SFN/IRAK3/SAA1/SERPING1/LTF/CD9/PTPRO/LPCAT3/SHARPIN/PLAU/GFER/RHBDF2/GBA1/RNF26/THBS1/SERPINB…	78
GO:0032963	collagen metabolic process	31/1893	104/16239	0.298077	2.55704	5.78638	4.88778e-07	6.77307e-05	5.69016e-05	COL1A2/COL5A1/PCOLCE/COL1A1/ADAMTS2/TGFB1/CTSL/RUNX1/MFAP4/RCN3/MMP2/EMILIN1/CTSB/PEPD/FOSL2/P2RX7/NAGLU/CREB3L1/MRC2/CST3/RGCC/ENG/PRTN3/RETREG3/MMP14/VIM/MMP9/MMP23B/SERPINH1/MMP25/WNT4	31
GO:0048146	positive regulation of fibroblast proliferation	20/1893	52/16239	0.384615	3.2994	6.03267	6.04029e-07	7.88904e-05	6.6277e-05	PDGFB/PDGFC/GAS6/RNASEH2B/WNT2/CDK6/S100A6/TGFB1/PDGFD/FN1/FOSL2/IGF1/FGF10/CDKN1A/PML/CD248/CD74/HRAS/EGFR/BRK1	20
GO:0002685	regulation of leukocyte migration	53/1893	229/16239	0.231441	1.9854	5.45523	6.37087e-07	7.88904e-05	6.6277e-05	CD99/VEGFB/PLA2G7/LGMN/MDK/C3AR1/GAS6/CD81/ANXA1/NCKAP1L/HMOX1/NBL1/BST1/RAC1/CXCL13/TGFB1/NINJ1/C5AR2/MPP1/CMKLR1/SLC8B1/TREM2/IL1R1/PDGFD/EMILIN1/AIF1/PTGER4/TACR1/CCL8/PTAFR/CD200R1/RIPK3/STK10/GPSM3/CNN2/PTPRJ/SLAMF8/STAP1/CCL3/PYCARD/TNFAIP6/RHOA/MMP14/CD74/CD9/CCL5/THBS1/CCL2/LYVE1/LYN/DUSP1/ICAM1/CCL4	53
GO:0030595	leukocyte chemotaxis	53/1893	229/16239	0.231441	1.9854	5.45523	6.37087e-07	7.88904e-05	6.6277e-05	VEGFB/PDGFB/PLA2G7/LGMN/MDK/C3AR1/GAS6/TRPM4/ANXA1/NCKAP1L/NBL1/PIP5K1C/BST1/RAC1/CXCL13/CCL13/NINJ1/C5AR2/MPP1/VAV1/CMKLR1/SLC8B1/SYK/RPS19/FCER1G/MMP2/FLT1/AIF1/CCL23/CCL8/RPL13A/TRPM2/GPSM3/PTPRJ/SLAMF8/STAP1/CCL3/TNFAIP6/CD74/IL17RC/PPIB/SAA1/CCL5/PTPRO/PPIA/IL16/THBS1/CCL4L2/CCL2/LYN/DUSP1/AZU1/CCL4	53
GO:0050764	regulation of phagocytosis	29/1893	96/16239	0.302083	2.59141	5.68068	8.32751e-07	9.89104e-05	8.30962e-05	GAS6/NCKAP1L/C2/TGFB1/CD36/SYK/TREM2/FCER1G/CLEC7A/APPL2/FCGR1A/PLCG2/BTK/AHSG/SIRPA/DOCK2/CYBA/CNN2/PTPRJ/STAP1/PRTN3/PYCARD/FCN1/ALOX15/LETMD1/LMAN2/SIRPB1/CCL2/AZU1	29
GO:0030168	platelet activation	37/1893	139/16239	0.266187	2.28347	5.52023	9.21726e-07	0.000105185	8.83678e-05	F2RL3/PDGFB/CSRP1/APOE/RAP2B/EMILIN2/COL3A1/SH2B3/TLR4/VAV1/UBASH3B/SYK/ADRA2B/IL6ST/TSPAN32/ILK/GNAS/DGKZ/FCER1G/EMILIN1/CD40/PLEK/PLCG2/FERMT3/PDPN/C1GALT1C1/PTPRJ/TLN1/VWF/PTPN6/SAA1/CD9/FGL1/PPIA/DGKA/C1QTNF1/LYN	37
GO:0032970	regulation of actin filament-based process	76/1893	379/16239	0.200528	1.72022	5.15356	1.31786e-06	0.000136964	0.000115065	SORBS3/SIGLEC15/KCNJ2/GSN/ARPC3/WASHC1/RND3/TRPM4/ARHGAP40/NCKAP1L/PHLDB2/ARAP2/RNH1/BST1/FSCN1/RAC1/TRIOBP/TGFB1/WASHC3/PDE4D/PPM1F/CAV1/MYLK2/PXN/TWF2/NAA20/GMFG/PTGER4/TACR1/EFNA5/PLEK/CAPZB/ARHGAP28/TGFBR1/SVIL/DSC2/CAPG/CYFIP1/PDPN/RGCC/TRPM2/CNN2/ARAP1/BIN1/HCLS1/PYCARD/KANK4/RHOA/TMSB10/HRAS/FHOD1/FLII/EVL/ALOX15/LPAR1/FCHSD2/DVL3/BRK1/SSH1/COTL1/ADD1/WASH6P/GPR65/GRHL3/PFN1/KANK2/GRB2/RHO…	76
GO:0002700	regulation of production of molecular mediator of immune response	44/1893	181/16239	0.243094	2.08537	5.33392	1.38403e-06	0.000141317	0.000118723	ARID5A/CGAS/CD81/TRPM4/LACC1/SPON2/LILRB4/TGFB1/TLR4/TLR3/LITAF/IRF5/CD36/SYK/CD28/CD226/TNFSF13/IL1R1/TMBIM6/CLEC7A/TNFRSF4/CARD9/PKN1/CD40/PLCG2/P2RX7/BTK/SCIMP/HPX/BCL6/JAK3/PYCARD/IL4R/CD74/IRAK3/SECTM1/PHB2/RBP4/SHLD3/NOD1/STX4/LILRB1/GATA3/LAPTM5	44
GO:0002237	response to molecule of bacterial origin	70/1893	345/16239	0.202899	1.74055	5.0504	2.21154e-06	0.000205299	0.000172475	LY96/ARID5A/GPX4/GPX1/LY86/SPON2/IRAK1/CXCL13/HADHB/C2/TLR4/LITAF/IRAK4/IRF5/CD36/IRF3/TREM2/HAVCR2/IL12RB2/IL18BP/PTGER4/PTGIR/CARD9/PTAFR/CNP/CD40/FOSL2/PLCG2/P2RX7/NAGLU/IL36RN/FGF10/RPL13A/BTK/MRC1/SIRPA/SCIMP/SSC5D/IFNAR1/ALAD/STAP1/BIN1/PYCARD/SHPK/RHOA/VIM/FCAR/HSF1/MMP9/NFKBIA/CD274/GJB6/IL10RA/SELENOS/IRAK3/LTF/MAPKAPK3/MEF2C/GFER/RELA/LOXL1/CAMP/ANKRD1/CCL2/FOS/SBNO2/TLR6/NR1H3/LILRB1/L…	70
GO:0050817	coagulation	53/1893	238/16239	0.222689	1.91033	5.13911	2.22231e-06	0.000205299	0.000172475	F2RL3/PDGFB/CD59/CSRP1/APOE/GAS6/RAP2B/EMILIN2/COL3A1/SH2B3/F13A1/TLR4/VAV1/CAV1/CD36/PRRG4/UBASH3B/SYK/ADRA2B/ANXA2/IL6ST/TSPAN32/ILK/GNAS/DGKZ/NFE2L2/FCER1G/EMILIN1/HPSE/CD40/PLEK/PLCG2/ANXA5/FERMT3/PDPN/C1GALT1C1/PTPRJ/TLN1/VWF/PTPN6/SAA1/SERPING1/CD9/FGL1/PPIA/PABPC4/PLAU/THBS1/SERPINB2/DGKA/HPS6/C1QTNF1/LYN	53
GO:0007041	lysosomal transport	35/1893	133/16239	0.263158	2.25749	5.28946	2.39349e-06	0.000217658	0.000182858	UBXN6/CHMP1A/NCOA4/MFSD1/LAMP1/GNPTG/LYSET/LIPA/ARL8B/RAB7A/M6PR/PLEKHF2/PSAP/GNPTAB/GRN/CHMP4B/GAK/BIN1/USE1/AP3D1/VPS18/VPS11/NAGPA/MGRN1/SLC17A9/VPS4A/TPCN2/ADRB2/CHMP3/SLC48A1/LRP1/VPS51/LAPTM5/TSG101/MVB12A	35
GO:0002440	production of molecular mediator of immune response	49/1893	215/16239	0.227907	1.95509	5.12098	2.65753e-06	0.000237951	0.000199907	ARID5A/CGAS/CD81/TRPM4/LACC1/SPON2/LILRB4/TGFB1/TLR4/TLR3/LITAF/IRF5/CD36/SYK/CD28/CD226/TNFSF13/IL1R1/TMBIM6/CLEC7A/TNFRSF4/CARD9/PKN1/CD40/PLCG2/P2RX7/BTK/SCIMP/HPX/BCL6/CYREN/MCM3AP/JAK3/PYCARD/IL4R/CD74/IRAK3/BATF/SECTM1/PHB2/ERCC1/RBP4/SHLD3/NOD1/STX4/LILRB1/GATA3/LAPTM5/NBN	49
GO:0030100	regulation of endocytosis	61/1893	293/16239	0.208191	1.78596	4.93154	4.15496e-06	0.000345694	0.000290423	APOC1/ARPC3/DAB2/AP2S1/APOE/GAS6/NCKAP1L/RAC1/SDCBP/DKK1/C2/TGFB1/CD63/CAV1/CD36/SYK/TREM2/ANXA2/AP2M1/FCER1G/CLEC7A/TOR1A/APPL2/ARRB2/FCGR1A/PLCG2/ANKRD13D/EHD4/LRSAM1/BTK/AHSG/SIRPA/DOCK2/CYBA/PPP3R1/CNN2/PTPRJ/STAP1/BIN1/PRTN3/PYCARD/SMPD1/NR1H2/FCN1/PROM2/MCTP1/ALOX15/LPAR1/LETMD1/LMAN2/TNK2/SNX17/BMP2K/SIRPB1/DRD2/LRP1/CCL2/NR1H3/LILRB1/AZU1/TSG101	61
GO:1901136	carbohydrate derivative catabolic process	54/1893	249/16239	0.216867	1.86039	4.96987	4.15784e-06	0.000345694	0.000290423	MANBA/PRXL2C/CEMIP/NPL/DPYD/SUMF1/TGFB1/CTSL/PDE4D/NAGA/CHIT1/MAN1A1/NAGK/LIPA/PRKAG1/GM2A/M6PR/HEXA/HPSE/GNS/AMDHD2/CHI3L2/NCCRP1/IGF1/P2RX7/ADPGK/NAGLU/MGAT1/CST3/BTK/INS/EDEM2/ENTPD4/SGSH/DERA/SMPD1/HK3/HINT1/APOBEC3G/AMPD3/DCTD/APOBEC3C/GNPDA1/DPYS/GBA1/OGDH/PDE8B/HYAL2/PRKACA/CD44/GLB1/SLC2A6/LYVE1/ITPA	54
GO:0050920	regulation of chemotaxis	47/1893	207/16239	0.227053	1.94776	4.98503	4.69953e-06	0.000364684	0.000306376	VEGFB/PDGFB/PLA2G7/LGMN/MDK/C3AR1/GAS6/NCKAP1L/NBL1/DUSP3/BST1/RAC1/CXCL13/TGFB1/NINJ1/C5AR2/MPP1/PPM1F/CMKLR1/SLC8B1/TREM2/PDGFD/WNT3/AIF1/FGF10/GPSM3/PTPRJ/SLAMF8/STAP1/CCL3/TNFAIP6/CD74/ADGRA2/LPAR1/CCL5/PTPRO/IL16/THBS1/SUCNR1/CCL2/YTHDF1/STX4/LYN/DUSP1/AZU1/CORO1B/CCL4	47
GO:0032944	regulation of mononuclear cell proliferation	50/1893	226/16239	0.221239	1.89789	4.93759	5.17689e-06	0.000385641	0.000323983	CD81/ANXA1/NCKAP1L/LILRB4/BST1/TGFB1/TLR4/LRRC32/SYK/CD28/HAVCR2/PLA2G2D/IL6ST/TSPAN32/IGF2/TNFRSF4/AIF1/TACR1/BID/PKN1/LST1/CD40/IGF1/FGF10/RIPK3/BTK/VTCN1/BCL6/CDKN1A/CNN2/INPP5D/PYCARD/CDKN2A/CD74/CD274/CD276/PTPN6/CCL5/MEF2C/CD209/TGFBR2/EBI3/TYROBP/GPNMB/IL2RA/TMIGD2/LILRB1/IL4I1/LYN/CTLA4	50
GO:0001503	ossification	81/1893	426/16239	0.190141	1.63111	4.79492	5.23465e-06	0.000385641	0.000323983	CHRDL2/COL1A2/MDK/SCUBE3/OSR1/TRPM4/CEBPD/COL5A2/IGSF10/CDK6/CCN1/CRIM1/SFRP2/COL1A1/HGF/RASSF2/DKK1/TGFB1/IGFBP3/SNAI2/RFLNB/RUNX1/OSTF1/MGP/IL6ST/ILK/IGF2/WNT3/MMP2/CDH11/PRICKLE1/PTGER4/SUFU/TACR1/ATF4/FOSL2/FBN2/IGF1/P2RX7/JUND/CREB3L1/FAM20C/PTH1R/MRC2/TMEM119/DLX5/AHSG/CCL3/TNFAIP6/NPNT/TMT1A/RHOA/MMP14/CTHRC1/RPS15/EGFR/ALOX15/NAB2/LTF/ATP6V1B1/LOX/MEF2C/BMP2K/MESD/RXRA/FSTL3/TFAP2A/ADRB2/…	81
GO:0016050	vesicle organization	73/1893	376/16239	0.194149	1.6655	4.74267	7.11329e-06	0.000475951	0.000399854	PHETA2/F2RL3/RAB32/AP1B1/RAB38/VTI1B/ATP6AP1/APOE/BLOC1S1/ANXA1/TMED10/STX19/CHMP1A/SDCBP/ARFGAP2/HPS1/PI4K2A/VAMP8/CAV1/ANXA2/CAV2/LAMTOR1/ASIP/ATP6V1E1/ATP6V0D1/AP2M1/ARL8B/RAB7A/PLEKHF2/ZNF385A/SNX11/TMEM127/ATP6V1C1/TOM1/P2RX7/SEPTIN8/CHMP4B/ATP6V1F/STX11/RNASEK/GOLPH3/RUBCNL/STX5/TBC1D4/TMED9/ATP6V0A1/VPS36/AP3D1/VPS18/VPS11/ATP6V1H/ATP6V1B1/ACRBP/SDC1/TRAPPC12/SRPX/RPH3AL/VPS4A/GOSR2/RNF26/…	73
GO:0010934	macrophage cytokine production	15/1893	37/16239	0.405405	3.47775	5.48088	7.1965e-06	0.000475951	0.000399854	SPON2/TGFB1/TLR4/TLR3/LITAF/CD36/CARD9/PLCG2/P2RX7/PYCARD/CD74/IRAK3/NOD1/LILRB1/LAPTM5	15
GO:0007159	leukocyte cell-cell adhesion	74/1893	388/16239	0.190722	1.6361	4.60666	1.18348e-05	0.000725036	0.000609114	MDK/CD81/LGALS1/ANXA1/SELPLG/NCKAP1L/LILRB4/TNFAIP8L2/DUSP3/IRAK1/TGFB1/PIK3R6/STAT5A/VAV1/HLX/CAV1/LRRC32/RUNX1/SYK/CD28/DTX1/HAS2/HAVCR2/PLA2G2D/IL6ST/TSPAN32/IGF2/AIF1/CD4/KAT5/SLC39A8/PTAFR/IGF1/FERMT3/STK10/VTCN1/SIRPA/CERCAM/BCL6/GOLPH3/JAK3/PYCARD/ZBTB1/CDKN2A/RHOA/IL4R/CD74/CD274/KLF4/MAP3K8/CD276/PTPN6/AP3D1/CCL5/FGL1/CD209/RELA/TGFBR2/EBI3/SIRPB1/CD83/CCL2/ITGA5/GPNMB/CD44/IL2RA/TMIGD2/…	74
GO:0070661	leukocyte proliferation	63/1893	318/16239	0.198113	1.6995	4.57609	1.54283e-05	0.000888011	0.000746032	CD81/ANXA1/NCKAP1L/EMP2/LILRB4/BST1/TGFB1/TLR4/LRRC32/SYK/TREM2/CD28/HAVCR2/PLA2G2D/IL6ST/TSPAN32/IGF2/LIPA/TNFRSF4/AIF1/TACR1/CCL8/BID/PKN1/LST1/CD40/FOSL2/IGF1/P2RX7/FGF10/HHEX/RIPK3/BTK/VTCN1/DOCK2/BCL6/CDKN1A/CNN2/INPP5D/PYCARD/CDKN2A/CD74/CD274/CD276/PTPN6/CCL5/MEF2C/CD209/CSF2RA/TGFBR2/EBI3/GBA1/TYROBP/GPNMB/IL2RA/TMIGD2/LILRB1/IL4I1/WNT4/LYN/CTLA4/BAX/JUNB	63
GO:0071216	cellular response to biotic stimulus	51/1893	241/16239	0.211618	1.81536	4.63233	1.55631e-05	0.000888011	0.000746032	LY96/ARID5A/LY86/SPON2/IRAK1/CXCL13/HADHB/TLR4/LITAF/IRAK4/CD36/IRF3/SYK/TREM2/HAVCR2/CLEC7A/PTAFR/ATG10/CD40/PLCG2/IL36RN/BTK/MRC1/SIRPA/SCIMP/STAP1/PYCARD/SHPK/RHOA/VIM/FCAR/HSF1/MMP9/NFKBIA/CD274/SELENOS/IRAK3/LTF/MEF2C/GFER/FBH1/RELA/CAMP/ANKRD1/CCL2/SBNO2/TLR6/NR1H3/LILRB1/MUS81/LYN	51
GO:0031589	cell-substrate adhesion	68/1893	352/16239	0.193182	1.6572	4.52818	1.71651e-05	0.000969911	0.000814838	SORBS3/PDGFB/DAB2/MDK/PARVB/GAS6/VIT/ITGB5/SEMA3E/PHLDB2/ABI3BP/COL3A1/EMP2/CDK6/POSTN/DUSP3/CCN1/BST1/COL1A1/RAC1/TRIOBP/OTOA/FAT2/TIMM10B/CD63/EFEMP2/DISC1/PPM1F/CD36/HAS2/PXN/ANXA2/ILK/ZYX/EMILIN1/HPSE/CDH11/RRAS/EFNA5/FN1/UNC13D/ADAMTS9/FERMT3/PDPN/COL16A1/BCL6/PTPRJ/LYPD3/NPNT/CDKN2A/RHOA/TLN1/MMP14/CCDC80/VWF/ALOX15/PTPRO/FGL1/FBLN2/PLAU/THBS1/ITGA11/SIGLEC1/ITGA5/CD44/ARPC2/LYVE1/WNT4	68
GO:0046651	lymphocyte proliferation	56/1893	275/16239	0.203636	1.74688	4.53758	1.9914e-05	0.00108591	0.000912286	CD81/ANXA1/NCKAP1L/EMP2/LILRB4/BST1/TGFB1/TLR4/LRRC32/SYK/CD28/HAVCR2/PLA2G2D/IL6ST/TSPAN32/IGF2/LIPA/TNFRSF4/AIF1/TACR1/BID/PKN1/LST1/CD40/FOSL2/IGF1/P2RX7/FGF10/RIPK3/BTK/VTCN1/DOCK2/BCL6/CDKN1A/INPP5D/PYCARD/CDKN2A/CD74/CD274/CD276/PTPN6/CCL5/MEF2C/CD209/TGFBR2/EBI3/TYROBP/GPNMB/IL2RA/TMIGD2/LILRB1/IL4I1/WNT4/LYN/CTLA4/BAX	56
GO:0002833	positive regulation of response to biotic stimulus	73/1893	387/16239	0.18863	1.61816	4.47083	1.99642e-05	0.00108591	0.000912286	LY96/CGAS/LACC1/LY86/EMILIN2/COLEC12/NOP53/IRAK1/ABHD17A/RNF135/NINJ1/PYHIN1/TLR4/TLR3/IRAK4/VAV1/LAMP1/CAV1/CD36/IRF3/SYK/TREM2/HAVCR2/CD226/SLC15A3/SPSB3/NAGK/RPS19/TARBP2/EMILIN1/GRAMD4/CLEC7A/APPL2/SMPDL3A/KAT5/CARD9/ARRB2/PLCG2/GRN/IKBKB/NAGLU/SPI1/PCBP2/BTK/SCIMP/HPX/NMI/CYBA/PYCARD/UNC93B1/FCN1/ZDHHC5/NFKBIA/CD274/POMC/IRAK3/LTF/CCL5/LILRA4/MAPKAPK3/STMP1/SLC15A2/GSDME/NAIP/CLEC4E/RELA/PHB…	73
GO:0007015	actin filament organization	82/1893	449/16239	0.182628	1.56667	4.42318	2.16854e-05	0.00113702	0.000955229	SORBS3/GSN/ARPC3/WASHC1/RND3/LIMD2/ITGB5/ARHGAP40/CORO7/NCKAP1L/PHLDB2/EMP2/RNH1/FSCN1/MICAL1/RAC1/TRIOBP/WASHC3/PPM1F/RFLNB/PXN/TWF2/ZYX/GMFG/AIF1/PTGER4/TACR1/MYO1F/ARHGAP25/PLEK/CAPZB/ARHGAP28/TGFBR1/RHOV/SVIL/GAS2L1/CAPG/CYFIP1/RGCC/GAS7/RHOU/PPP1R9B/GAS2L3/CNN2/BIN3/ARAP1/MYO1C/ABI1/ARPC4/BIN1/HCLS1/GHRL/PYCARD/ARPC1B/KANK4/RHOA/TMSB10/FHOD1/ELMO1/FLII/EVL/ALOX15/LPAR1/FCHSD2/CFL1/BRK1/SSH1/…	82
GO:0043473	pigmentation	29/1893	112/16239	0.258929	2.22121	4.71082	2.37291e-05	0.00121143	0.00101774	RAB32/AP1B1/RAB38/APOE/BLOC1S1/HPS1/CD63/SNAI2/ASIP/MFSD12/ADAMTS9/MLPH/CDH3/LRMDA/DCTN2/AP3D1/POMC/EN1/RAB11B/MEF2C/TPCN2/ADAMTSL4/HPS6/DRD2/BLOC1S2/AP1S3/PMEL/ZEB2/BAX	29
GO:1902105	regulation of leukocyte differentiation	62/1893	317/16239	0.195584	1.6778	4.42701	2.70136e-05	0.00135534	0.00113864	TESC/MDK/GPR137B/GAS6/LGALS1/ANXA1/NCKAP1L/CDK6/LILRB4/FES/RASSF2/TGFB1/TLR4/DDRGK1/TLR3/PIK3R6/STAT5A/HLX/RUNX1/UBASH3B/SYK/TREM2/CD28/DTX1/INHA/CD4/KAT5/SPI1/BTK/BCL6/NFAM1/SLAMF8/INPP5D/HCLS1/JAK3/CCL3/TNFAIP6/ZBTB1/CDKN2A/RHOA/IL4R/MMP14/CD74/HSF1/PTPN6/EVI2B/AP3D1/LTF/BATF/FSTL3/TGFBR2/TYROBP/CD83/FOS/IL2RA/LILRB1/CLPTM1/GATA3/IL4I1/LYN/CTLA4/JUNB	62
GO:0032956	regulation of actin cytoskeleton organization	65/1893	337/16239	0.192878	1.6546	4.41102	2.74671e-05	0.0013632	0.00114524	SORBS3/SIGLEC15/GSN/ARPC3/WASHC1/RND3/ARHGAP40/NCKAP1L/PHLDB2/ARAP2/RNH1/BST1/FSCN1/RAC1/TRIOBP/TGFB1/WASHC3/PPM1F/PXN/TWF2/NAA20/GMFG/PTGER4/TACR1/EFNA5/PLEK/CAPZB/ARHGAP28/TGFBR1/SVIL/CAPG/CYFIP1/RGCC/TRPM2/ARAP1/BIN1/HCLS1/PYCARD/KANK4/RHOA/TMSB10/HRAS/FHOD1/FLII/EVL/ALOX15/LPAR1/FCHSD2/DVL3/BRK1/SSH1/COTL1/ADD1/WASH6P/GPR65/GRHL3/PFN1/KANK2/GRB2/RHOG/LRP1/ARPC2/WNT4/ARFIP2/CORO1B	65
GO:0002504	antigen processing and presentation of peptide or polysaccharide antigen via MHC class II	10/1893	20/16239	0.5	4.28922	5.34654	2.76387e-05	0.0013632	0.00114524	LGMN/CTSL/TREM2/CTSD/ARL8B/FCER1G/PYCARD/UNC93B1/CD74/THBS1	10
GO:0002819	regulation of adaptive immune response	44/1893	203/16239	0.216749	1.85937	4.47564	3.16594e-05	0.00153548	0.00128998	ARID5A/CD81/TRPM4/LGALS1/ANXA1/NCKAP1L/LILRB4/TGFB1/STAT5A/HLX/TREM2/CD28/HAVCR2/CD226/TNFSF13/IL6ST/IL1R1/CLEC7A/CD4/CARD9/PKN1/CD40/FCGR1A/P2RX7/RIPK3/BTK/HPX/BCL6/JAK3/PYCARD/ZBTB1/ADCY7/IL4R/CD274/PTPN6/ALOX15/BATF/MEF2C/SECTM1/SHLD3/LILRB1/GATA3/IL4I1/JUNB	44
GO:0070371	ERK1 and ERK2 cascade	59/1893	300/16239	0.196667	1.68709	4.36338	3.54461e-05	0.00170493	0.00143234	VEGFB/PDGFB/PRXL2C/DAB2/CAVIN3/PDGFC/APOE/GAS6/MARCO/DUSP3/CCN1/TGFB1/TLR4/CD36/SYK/TREM2/HAVCR2/DUSP4/PDGFD/ALKAL2/HTR2B/EMILIN1/PTGER4/CD4/RRAS/CARD9/APIP/GCG/GNAI2/NDRG2/GPBAR1/FN1/ARRB2/IGF1/FGF10/RAP1B/SIRPA/SCIMP/DUSP7/CCL3/PYCARD/NPNT/CD74/HRAS/P2RY6/EGFR/PTPN6/ALOX15/MAP2K2/PHB2/PDE8B/DRD2/GPNMB/CD44/NOD1/TNFAIP8L3/SPRED1/LYN/ICAM1	59
GO:0050868	negative regulation of T cell activation	30/1893	121/16239	0.247934	2.12689	4.51954	4.234e-05	0.00197135	0.00165616	MDK/LGALS1/ANXA1/LILRB4/TNFAIP8L2/DUSP3/TGFB1/STAT5A/HLX/LRRC32/RUNX1/DTX1/HAVCR2/PLA2G2D/TSPAN32/VTCN1/BCL6/JAK3/CDKN2A/IL4R/CD74/CD274/PTPN6/FGL1/GPNMB/IL2RA/LILRB1/IL4I1/LAPTM5/CTLA4	30
GO:0048144	fibroblast proliferation	27/1893	105/16239	0.257143	2.20589	4.50304	5.09795e-05	0.00229414	0.00192734	PDGFB/PDGFC/GPX1/GAS6/RNASEH2B/WNT2/COL3A1/CDK6/S100A6/TGFB1/CAV1/FTH1/PDGFD/FN1/FOSL2/IGF1/FGF10/CDKN1A/PML/CD248/CD74/HRAS/EGFR/BRK1/FBXO4/B4GALT7/BAX	27
GO:0042113	B cell activation	52/1893	258/16239	0.20155	1.72899	4.28751	5.16378e-05	0.00229414	0.00192734	CD81/ST3GAL1/LGALS1/NCKAP1L/SKAP2/BST1/TGFB1/TLR4/DDRGK1/CMTM7/SYK/CD28/TNFSF13/LYL1/INHA/TNFRSF4/BLNK/PKN1/CD40/FOSL2/PLCG2/SPI1/HHEX/BTK/KLF6/BCL6/CDKN1A/NFAM1/PTPRJ/SLAMF8/INPP5D/JAK3/ZBTB1/CDKN2A/MMP14/CD74/ITFG2/PTPN6/BATF/MEF2C/PHB2/ERCC1/IGBP1/TYROBP/SP3/SHLD3/IL4I1/LAPTM5/LYN/CTLA4/NBN/BAX	52
GO:0150076	neuroinflammatory response	22/1893	78/16239	0.282051	2.41956	4.56503	5.54867e-05	0.00237451	0.00199486	NR3C1/TLR3/CALHM2/TREM2/AIF1/PLCG2/IGF1/CD200R1/GRN/NAGLU/CTSC/STAP1/CCL3/MMP9/EGFR/C1QA/TYROBP/LRP1/TLR6/ZEB2/LYN/AZU1	22
GO:1901342	regulation of vasculature development	59/1893	305/16239	0.193443	1.65944	4.22316	5.80395e-05	0.00243014	0.0020416	VEGFB/MDK/HSPB6/PLXND1/CLIC3/C3AR1/TNFSF12/SEMA3E/EMILIN2/EMP2/DCN/HMOX1/RNH1/SFRP2/CXCL13/TGFB1/NINJ1/SPARC/TLR3/PIK3R6/CD36/RUNX1/NFE2L2/EMILIN1/MYDGF/FLT1/RRAS/STAB1/CD40/GRN/CREB3L1/TGFBR1/HHEX/ADAMTS9/RGCC/ENG/ADAM12/PML/GHRL/PLK2/KLF4/ADGRA2/EPN1/PTPN6/KLF2/SEMA4A/RELA/TGFBR2/THBS1/CAMP/STIM1/ITGA5/CCM2/GPNMB/TMIGD2/SPRED1/WNT4/MIR106B/TSPAN12	59
GO:0006911	phagocytosis, engulfment	16/1893	48/16239	0.333333	2.85948	4.68654	6.35494e-05	0.00258642	0.00217289	GSN/MARCO/NCKAP1L/CD36/BIN2/TREM2/TIMD4/AIF1/APPL2/ARHGAP25/FCGR1A/PLCG2/STAP1/ELMO1/ALOX15/THBS1	16
GO:0033059	cellular pigmentation	19/1893	63/16239	0.301587	2.58715	4.58489	6.48321e-05	0.0026203	0.00220135	RAB32/AP1B1/RAB38/APOE/BLOC1S1/HPS1/CD63/ASIP/MLPH/CDH3/DCTN2/AP3D1/POMC/RAB11B/HPS6/BLOC1S2/AP1S3/PMEL/ZEB2	19
GO:0097401	synaptic vesicle lumen acidification	9/1893	18/16239	0.5	4.28922	5.07186	7.07413e-05	0.00281494	0.00236488	ATP6AP1/ATP6V1E1/ATP6V0D1/ATP6V1C1/ATP6V1F/ATP6V0A1/ATP6V1H/ATP6V1B1/ATP6V1G1	9
GO:0006907	pinocytosis	10/1893	22/16239	0.454545	3.89929	4.94304	7.75979e-05	0.00297118	0.00249614	CAV1/APPL2/EHD4/AHSG/DOCK2/PYCARD/NR1H2/PROM2/MAPKAPK3/NR1H3	10
GO:0051701	biological process involved in interaction with host	41/1893	193/16239	0.212435	1.82236	4.1748	9.32379e-05	0.00347849	0.00292233	GSN/GAS6/CD81/LGALS1/ITGB5/SELPLG/TRIM8/CLDN9/CHMP1A/CTSL/SIVA1/VAMP8/LAMP1/CAV1/CAV2/ARL8B/RAB7A/TNFRSF4/CTSB/CD4/CHMP4B/MRC1/RNASEK/TPCN1/SMPD1/NECTIN4/CD74/FCN1/EGFR/VPS18/LTF/PPIA/CD209/VPS4A/TPCN2/CHMP3/HYAL2/SIGLEC1/ITGA5/TSG101/ICAM1	41
GO:0050870	positive regulation of T cell activation	47/1893	232/16239	0.202586	1.73788	4.11195	0.00010187	0.00375241	0.00315246	MDK/CD81/LGALS1/ANXA1/NCKAP1L/LILRB4/TGFB1/PIK3R6/VAV1/HLX/CAV1/RUNX1/SYK/CD28/HAVCR2/IL6ST/IGF2/AIF1/CD4/KAT5/IGF1/VTCN1/SIRPA/BCL6/PYCARD/ZBTB1/RHOA/IL4R/CD74/CD274/MAP3K8/CD276/PTPN6/AP3D1/CCL5/CD209/TGFBR2/EBI3/SIRPB1/CD83/CCL2/IL2RA/TMIGD2/LILRB1/GATA3/IL4I1/LYN	47
GO:0009620	response to fungus	19/1893	65/16239	0.292308	2.50755	4.42379	0.000103646	0.00377013	0.00316735	SPON2/TGFB1/TLR4/SYK/CLEC7A/CARD9/PLCG2/SPI1/IL36RN/FAM3A/BTK/SCIMP/IL17RC/POMC/LTF/COTL1/CLEC4E/NPY/CAMP	19
GO:0071559	response to transforming growth factor beta	53/1893	272/16239	0.194853	1.67154	4.05712	0.000111135	0.003948	0.00331678	COL1A2/DAB2/CILP/STUB1/NRROS/ITGB5/WNT10A/NR3C1/WNT2/COL3A1/POSTN/ADISSP/COL1A1/SDCBP/TGFB1/CAV1/LRRC32/MXRA5/PXN/CAV2/ZYX/PDGFD/APPL2/FMOD/ARRB2/FBN2/GIPC1/TGFBR1/FKBP1C/ZFHX3/FKBP1A/ENG/CDH3/PML/NPNT/CHST11/CITED2/HTRA4/FAM89B/BRMS1/SNX6/LOX/MEF2C/TGFBR2/THBS1/HTRA3/HYAL2/MYOCD/ANKRD1/FOS/ZEB2/SPRED1/WNT4	53
GO:2000379	positive regulation of reactive oxygen species metabolic process	20/1893	71/16239	0.28169	2.41646	4.34493	0.000121484	0.00425924	0.00357826	PDGFB/DHRS4/TGFB1/TLR4/CD36/SYK/NFE2L2/CLEC7A/GNAI2/PLCG2/RIPK3/SIRPA/CDKN1A/CYBA/EGFR/TGFBR2/THBS1/GRB2/TYROBP/TLR6	20
GO:0071347	cellular response to interleukin-1	22/1893	82/16239	0.268293	2.30153	4.29199	0.000125599	0.00435112	0.00365544	IRAK1/IRAK4/HAS2/IL1R1/RPS6KA4/MMP2/CD40/IKBKB/SIRPA/CCL3/PYCARD/NFKBIA/TOLLIP/IRAK3/TANK/CCL5/KLF2/RELA/HYAL2/CAMP/ANKRD1/CCL2	22
GO:0071888	macrophage apoptotic process	7/1893	12/16239	0.583333	5.00409	5.04025	0.000134482	0.00462721	0.0038874	CTSL/IRF3/PLEKHO2/CDKN2A/SELENOS/CCL5/MEF2C	7
GO:0071887	leukocyte apoptotic process	28/1893	117/16239	0.239316	2.05296	4.15214	0.000145197	0.00488465	0.00410367	GAS6/ST3GAL1/ANXA1/CTSL/SIVA1/IRF3/LIPA/PLEKHO2/PTCRA/PKN1/P2RX7/RIPK3/BTK/BCL6/HCLS1/JAK3/CDKN2A/FCAR/CD74/CD274/SELENOS/CCL5/MEF2C/KDELR1/IL2RA/LILRB1/LYN/BAX	28
GO:0006959	humoral immune response	48/1893	242/16239	0.198347	1.70151	3.99391	0.000147612	0.00493738	0.00414797	CD59/A2M/CD81/SPON2/BST1/CXCL13/CCL13/C2/CFD/TREM2/CD28/C1S/C1R/RPS19/BLNK/CCL23/CCL8/WFDC10B/IL36RN/FAM3A/RPL30/FAU/HPX/RGCC/RNASE6/PRTN3/CCL3/FCN1/PTPN6/POMC/WFDC2/C1RL/SERPING1/LTF/CCL5/C1QB/C1QA/TOR2A/MEF2C/EBI3/NPY/CCL4L2/CAMP/CD83/CCL2/GATA3/AZU1/CCL4	48
GO:0014910	regulation of smooth muscle cell migration	20/1893	72/16239	0.277778	2.3829	4.27188	0.000150007	0.00496045	0.00416735	PDGFB/MDK/POSTN/IGFBP3/TLR4/HAS2/PDGFD/NFE2L2/AIF1/TACR1/IGF1/P2RY6/LPAR1/CCL5/MEF2C/SSH1/PLAU/MYOCD/LRP1/CORO1B	20
GO:0045730	respiratory burst	13/1893	37/16239	0.351351	3.01405	4.45515	0.000167605	0.00538928	0.00452762	NCF4/RAC1/TREM2/RPS19/LIPA/CLEC7A/CYBC1/GRN/NCF2/INS/CYBA/SLAMF8/NCF1	13
GO:0030282	bone mineralization	29/1893	124/16239	0.233871	2.00625	4.0858	0.000171437	0.00540082	0.00453731	COL1A2/OSR1/TRPM4/CCN1/RFLNB/MGP/PRICKLE1/ATF4/FOSL2/FBN2/IGF1/P2RX7/FAM20C/PTH1R/TMEM119/AHSG/CCL3/ALOX15/LTF/LOX/MEF2C/BMP2K/RXRA/TFAP2A/ADRB2/ATP2B1/SBNO2/ANKH/WNT4	29
GO:0071356	cellular response to tumor necrosis factor	42/1893	205/16239	0.204878	1.75754	3.96493	0.000179753	0.00553492	0.00464997	GAS6/POSTN/COL1A1/ASAH1/NKIRAS2/SYK/HAS2/TNFRSF1A/ILK/NFE2L2/IL18BP/TNFRSF4/CD40/IKBKB/TRADD/CCDC3/CCL3/PYCARD/NPNT/FCAR/NFKBIA/YBX3/TANK/CCL5/KLF2/SHARPIN/SPPL2A/GSDME/NAIP/GFER/RELA/GBA1/THBS1/HYAL2/CAMP/ANKRD1/CRHBP/CCL2/FOS/GATA3/COMMD7/LAPTM5	42
GO:0051452	intracellular pH reduction	17/1893	57/16239	0.298246	2.55848	4.28154	0.000180432	0.00553492	0.00464997	RAB38/ATP6AP1/CREG1/LAMP1/ATP6V0D1/RAB7A/GRN/ATP6V1F/ATP6V0E1/RNASEK/TMEM199/SLAMF8/ATP6V0A1/ATP6V1H/ATP6V1B1/TPCN2/SLC9A8	17
GO:0099024	plasma membrane invagination	17/1893	57/16239	0.298246	2.55848	4.28154	0.000180432	0.00553492	0.00464997	GSN/MARCO/NCKAP1L/CD36/BIN2/TREM2/TIMD4/AIF1/APPL2/ARHGAP25/FCGR1A/PLCG2/STAP1/RHOA/ELMO1/ALOX15/THBS1	17
GO:0034109	homotypic cell-cell adhesion	25/1893	101/16239	0.247525	2.12338	4.11375	0.000183626	0.00554824	0.00466116	CD99/F2RL3/CSRP1/RAP2B/EMILIN2/SH2B3/UBASH3B/SYK/IL6ST/TSPAN32/ILK/GNAS/EMILIN1/PLEK/DSC2/FERMT3/PDPN/TLN1/PTPN6/CD9/CCL5/FGL1/PPIA/C1QTNF1/LYN	25
GO:0032418	lysosome localization	22/1893	84/16239	0.261905	2.24674	4.16138	0.000183988	0.00554824	0.00466116	BLOC1S1/GAB2/FES/MILR1/BORCS6/VAMP8/SYK/LAMTOR1/FERRY3/CD84/ARL8B/UNC13D/BTK/IL4R/PLEKHM2/HPS6/RAB44/BLOC1S2/BORCS7/RAB34/LYN/KXD1	22
GO:0030098	lymphocyte differentiation	72/1893	407/16239	0.176904	1.51756	3.84122	0.000186446	0.00559338	0.00469909	TUSC2/MDK/GAS6/ST3GAL1/LGALS1/ANXA1/NCKAP1L/CDK6/LILRB4/TGFB1/CTSL/DDRGK1/CMTM7/PIK3R6/STAT5A/VAV1/HLX/RUNX1/SYK/CD28/DTX1/PLA2G2D/IL6ST/LYL1/INHA/LIPA/FCER1G/PTGER4/BLNK/CD4/KAT5/FOSL2/PLCG2/SPI1/HHEX/RIPK3/BTK/DOCK2/KLF6/BCL6/NFAM1/PTPRJ/SLAMF8/INPP5D/JAK3/ZBTB1/CDKN2A/RHOA/IL4R/MMP14/CD74/ITFG2/PTPN6/AP3D1/BATF/SEMA4A/CLEC4E/RELB/TGFBR2/GBA1/SLAMF6/KDELR1/CD83/SP3/IL2RA/CLPTM1/GATA3/IL4I1/WNT4…	72
GO:0002832	negative regulation of response to biotic stimulus	27/1893	113/16239	0.238938	2.04972	4.06747	0.000194579	0.00574849	0.0048294	SMIM30/A2M/TGFB1/HAVCR2/RPS19/TARBP2/ARRB2/GRN/FAM3A/PCBP2/INS/NMI/SLAMF8/NR1H2/CD274/PTPN6/SFN/IRAK3/SERPING1/LTF/GFER/RNF26/DRD2/NR1H3/LILRB1/IL4I1/STAT2	27
GO:0071560	cellular response to transforming growth factor beta stimulus	51/1893	265/16239	0.192453	1.65095	3.88094	0.000203725	0.00595818	0.00500556	COL1A2/DAB2/CILP/STUB1/NRROS/ITGB5/WNT10A/NR3C1/WNT2/COL3A1/POSTN/ADISSP/COL1A1/SDCBP/TGFB1/CAV1/LRRC32/PXN/CAV2/ZYX/PDGFD/APPL2/FMOD/ARRB2/FBN2/GIPC1/TGFBR1/FKBP1C/FKBP1A/ENG/CDH3/PML/NPNT/CHST11/CITED2/HTRA4/FAM89B/BRMS1/SNX6/LOX/MEF2C/TGFBR2/THBS1/HTRA3/HYAL2/MYOCD/ANKRD1/FOS/ZEB2/SPRED1/WNT4	51
GO:1990849	vacuolar localization	22/1893	85/16239	0.258824	2.2203	4.09745	0.0002213	0.00640781	0.0053833	BLOC1S1/GAB2/FES/MILR1/BORCS6/VAMP8/SYK/LAMTOR1/FERRY3/CD84/ARL8B/UNC13D/BTK/IL4R/PLEKHM2/HPS6/RAB44/BLOC1S2/BORCS7/RAB34/LYN/KXD1	22
GO:0019221	cytokine-mediated signaling pathway	83/1893	487/16239	0.170431	1.46204	3.76052	0.000225821	0.00647427	0.00543913	PDGFB/SMIM30/EPOR/GAS6/WBP1L/LILRB4/IRAK1/CXCL13/CCL13/SH2B3/STAT5A/IRAK4/CMKLR1/IRF5/CAV1/NKIRAS2/IRF3/SYK/TREM2/IL6ST/TNFRSF1A/ILK/IL1R1/RPS6KA4/IL12RB2/FCER1G/TNFRSF4/APPL2/CD4/CCL23/CCL8/CD40/DOK1/IKBKB/TRADD/SPI1/IL36RN/SLIT3/HPX/CCDC3/IFNAR1/PTPRJ/STAP1/SOCS2/HCLS1/JAK3/CCL3/PYCARD/NR1H2/IL4R/CD74/IL17RC/NFKBIA/IL10RA/TOLLIP/PTPN6/IL21R/IRAK3/TANK/CCL5/LILRA4/IL16/SHARPIN/CDC37/SPPL2A/NAIP/…	83
GO:0033028	myeloid cell apoptotic process	13/1893	38/16239	0.342105	2.93473	4.33728	0.000227795	0.0064957	0.00545714	GAS6/ANXA1/CTSL/SNAI2/IRF3/LIPA/PLEKHO2/CDKN2A/FCAR/SELENOS/CCL5/MEF2C/MAEA	13
GO:0016197	endosomal transport	55/1893	293/16239	0.187713	1.61029	3.8293	0.0002288	0.0064957	0.00545714	PHETA2/TBC1D10A/DAB2/SNX1/WASHC1/VTI1B/ATP6AP1/UBXN6/ARHGAP1/CMTM6/BLOC1S1/EMP2/CHMP1A/SNX8/WASHC3/LEPROT/SGSM2/SLC66A2/LAMTOR1/EHD2/ENTR1/RAB35/GGA1/ARL8B/RAB7A/WDR81/ARFRP1/VPS29/CCDC22/SNX2/TOM1/CHMP4B/EHD4/RHOBTB3/BET1L/RCSD1/STX5/AP5Z1/VPS36/TBC1D14/AP3D1/VPS11/SNX17/RAB11B/SNX6/AP5B1/MAP2K2/WASH6P/VPS4A/CHMP3/VPS26C/VPS51/BLOC1S2/TSG101/MVB12A	55
GO:0051924	regulation of calcium ion transport	48/1893	247/16239	0.194332	1.66707	3.83745	0.000244172	0.00683212	0.00573977	F2RL3/STAC3/PDGFB/CEMIP/JPH2/TGFB1/TRPV2/PDE4D/HOMER3/SLC8B1/CAV1/CLIC2/BEST1/UBASH3B/TMBIM6/CD84/AHNAK/GRAMD2A/CD4/SLN/GCG/GNAI2/ATP1B1/P2RX7/P2RX2/FKBP1A/CYBA/STIMATE/PPP3R1/PML/BIN1/CCL3/P2RY6/PTPN6/CCL5/G6PD/IL16/TOR2A/DRD2/ATP2B1/STIM1/PRKACA/CCL2/LILRB1/ORAI1/LYN/BAX/CCL4	48
GO:0075509	endocytosis involved in viral entry into host cell	7/1893	13/16239	0.538462	4.61916	4.74188	0.000262023	0.0071595	0.00601481	CTSL/CAV1/CAV2/RNASEK/TPCN1/TPCN2/SIGLEC1	7
GO:0032373	positive regulation of sterol transport	12/1893	34/16239	0.352941	3.02769	4.29924	0.000283322	0.00763396	0.00641341	APOE/CAV1/TREM2/ANXA2/PLTP/NR1H2/NFKBIA/ABCB4/RXRA/EEPD1/LRP1/NR1H3	12
GO:0032376	positive regulation of cholesterol transport	12/1893	34/16239	0.352941	3.02769	4.29924	0.000283322	0.00763396	0.00641341	APOE/CAV1/TREM2/ANXA2/PLTP/NR1H2/NFKBIA/ABCB4/RXRA/EEPD1/LRP1/NR1H3	12
GO:0002679	respiratory burst involved in defense response	8/1893	17/16239	0.470588	4.03692	4.55073	0.000308715	0.00805705	0.00676886	TREM2/RPS19/LIPA/CYBC1/GRN/INS/SLAMF8/NCF1	8
GO:0043455	regulation of secondary metabolic process	8/1893	17/16239	0.470588	4.03692	4.55073	0.000308715	0.00805705	0.00676886	RAB38/CTNS/ASIP/MFSD12/GIPC1/CDH3/PMEL/ZEB2	8
GO:0048021	regulation of melanin biosynthetic process	8/1893	17/16239	0.470588	4.03692	4.55073	0.000308715	0.00805705	0.00676886	RAB38/CTNS/ASIP/MFSD12/GIPC1/CDH3/PMEL/ZEB2	8
GO:1900376	regulation of secondary metabolite biosynthetic process	8/1893	17/16239	0.470588	4.03692	4.55073	0.000308715	0.00805705	0.00676886	RAB38/CTNS/ASIP/MFSD12/GIPC1/CDH3/PMEL/ZEB2	8
GO:0034314	Arp2/3 complex-mediated actin nucleation	14/1893	44/16239	0.318182	2.72951	4.17286	0.000313897	0.00811948	0.0068213	ARPC3/WASHC1/RNH1/WASHC3/GMFG/CYFIP1/ARPC4/ARPC1B/FCHSD2/BRK1/WASH6P/ARPC2/ARFIP2/CORO1B	14
GO:0014812	muscle cell migration	23/1893	93/16239	0.247312	2.12155	3.94007	0.000331333	0.00845771	0.00710545	PDGFB/MDK/ANXA1/POSTN/IGFBP3/TLR4/HAS2/PDGFD/NFE2L2/AIF1/TACR1/IGF1/PLEKHO1/BIN3/P2RY6/LPAR1/CCL5/MEF2C/SSH1/PLAU/MYOCD/LRP1/CORO1B	23
GO:0045669	positive regulation of osteoblast differentiation	19/1893	71/16239	0.267606	2.29564	3.97431	0.000367567	0.00910314	0.00764769	SCUBE3/CEBPD/CCN1/SFRP2/HGF/IL6ST/ILK/WNT3/FBN2/IGF1/JUND/FAM20C/TMEM119/NPNT/CTHRC1/LTF/MEF2C/TP63/WNT4	19
GO:0042327	positive regulation of phosphorylation	77/1893	453/16239	0.169978	1.45815	3.59247	0.000406686	0.00983615	0.0082635	VEGFB/PDGFB/DAB2/CCNY/CEMIP/GAS6/NCKAP1L/CCN1/SFRP2/RAC1/SDCBP/RASSF2/TGFB1/TNFSF15/TLR4/DDRGK1/TLR3/PIK3R6/CAV1/CD36/CREBL2/SYK/TREM2/ADRA2B/CSPG4/BRAT1/ZNF16/TGFA/PRKAG1/MYDGF/LIMK2/FLT1/CD4/GCG/EFNA5/TAOK3/ARRB2/PLCG2/IGF1/FGF10/EHD4/TCIM/RIPK3/TMEM119/INS/RGCC/CDKN1A/PTPRJ/ABI1/HCLS1/RHOA/CD74/FAM20A/MMP9/HRAS/PROM2/EGFR/LTF/CCL5/WDFY2/TNK2/DVL3/PPIA/PIK3R5/MAP2K2/MAP4K2/FBH1/ERP29/ADRB2/THBS…	77
GO:0043300	regulation of leukocyte degranulation	14/1893	45/16239	0.311111	2.66885	4.07214	0.000407304	0.00983615	0.0082635	NCKAP1L/GAB2/FES/VAMP8/LAMP1/SYK/FERRY3/CD84/PTAFR/UNC13D/SPI1/IL4R/STX4/LYN	14
GO:0034612	response to tumor necrosis factor	44/1893	226/16239	0.19469	1.67014	3.68519	0.000415931	0.0099618	0.00836907	GAS6/POSTN/COL1A1/ASAH1/NKIRAS2/SYK/HAS2/TNFRSF1A/ILK/NFE2L2/IL18BP/TNFRSF4/CD40/IKBKB/TRADD/CCDC3/CCL3/PYCARD/SMPD1/NPNT/FCAR/NFKBIA/YBX3/TANK/CCL5/KLF2/SHARPIN/SPPL2A/GSDME/NAIP/GFER/RELA/GBA1/THBS1/HYAL2/CAMP/IGBP1/ANKRD1/CRHBP/CCL2/FOS/GATA3/COMMD7/LAPTM5	44
GO:0030336	negative regulation of cell migration	56/1893	307/16239	0.18241	1.5648	3.62914	0.000427341	0.0101515	0.00852845	APOE/RAP2B/PHLDB2/EMILIN2/COL3A1/DCN/HMOX1/NBL1/DUSP3/SFRP2/RAC1/CXCL13/TGFB1/C5AR2/IGFBP3/ARHGDIB/ARHGAP4/NFE2L2/EMILIN1/CDH11/AIF1/PTGER4/RRAS/CD200R1/TGFBR1/ADAMTS9/RGCC/ENG/CNN2/PTPRJ/SLAMF8/STAP1/TNFAIP6/RHOA/CD74/CITED2/KLF4/MCTP1/EVL/BRMS1/MEF2C/TIMP1/THBS1/HYAL2/MYOCD/STARD13/DRD2/LRP1/CCL2/DNAJA4/ZEB2/SPRED1/WNT4/DUSP1/CORO1B/NOG	56
GO:0060759	regulation of response to cytokine stimulus	36/1893	175/16239	0.205714	1.76471	3.69458	0.000463502	0.0109658	0.00921252	SMIM30/GAS6/IRAK1/SH2B3/TLR4/TLE5/CAV1/NKIRAS2/IRF3/SYK/TREM2/IL6ST/TNFRSF1A/IL1R1/CD40/IKBKB/IL36RN/SLIT3/HPX/CCDC3/STAP1/PYCARD/NR1H2/CD74/KLF4/PTPN6/IRAK3/TANK/CCL5/SHARPIN/CDC37/SPPL2A/NAIP/NR1H3/LAPTM5/STAT2	36
GO:0006925	inflammatory cell apoptotic process	9/1893	22/16239	0.409091	3.50936	4.27825	0.000468279	0.0110339	0.00926979	ANXA1/CTSL/IRF3/PLEKHO2/CDKN2A/FCAR/SELENOS/CCL5/MEF2C	9
GO:0006516	glycoprotein catabolic process	11/1893	31/16239	0.354839	3.04397	4.13776	0.000480029	0.0111751	0.00938835	MANBA/CTSL/MAN1A1/HPSE/NCCRP1/NAGLU/CST3/BTK/EDEM2/SGSH/GLB1	11
GO:0072673	lamellipodium morphogenesis	8/1893	18/16239	0.444444	3.81264	4.33699	0.000499094	0.0115267	0.00968377	SNX1/SNX2/MYO9B/PDPN/PLEKHO1/ABI1/CD44/CORO1B	8
GO:1903510	mucopolysaccharide metabolic process	22/1893	90/16239	0.244444	2.09695	3.79064	0.000525767	0.011953	0.0100419	PDGFB/CEMIP/CHSY3/ST3GAL1/CHST14/CHPF2/NDST3/ITIH5/TGFB1/HAS2/HEXA/HPSE/GNS/NAGLU/TNFAIP6/CHST11/DSE/HYAL2/CD44/GLB1/LYVE1/SLC10A7	22
GO:1904646	cellular response to amyloid-beta	13/1893	41/16239	0.317073	2.72	4.00557	0.000530222	0.0119608	0.0100485	LGMN/TLR4/CD36/SYK/TREM2/IGF1/SNX6/ADRB2/TYROBP/LRP1/TLR6/MIR106B/ICAM1	13
GO:0002534	cytokine production involved in inflammatory response	17/1893	62/16239	0.274194	2.35215	3.8748	0.000542024	0.0120865	0.0101541	PLD3/LILRB4/TLR4/TLR3/IRF3/TREM2/CLEC7A/APPL2/CARD9/ABCD1/SIRPA/GPSM3/PYCARD/ADCY7/IL17RC/TLR6/CHID1	17
GO:1900015	regulation of cytokine production involved in inflammatory response	17/1893	62/16239	0.274194	2.35215	3.8748	0.000542024	0.0120865	0.0101541	PLD3/LILRB4/TLR4/TLR3/IRF3/TREM2/CLEC7A/APPL2/CARD9/ABCD1/SIRPA/GPSM3/PYCARD/ADCY7/IL17RC/TLR6/CHID1	17
GO:0001934	positive regulation of protein phosphorylation	73/1893	429/16239	0.170163	1.45974	3.50548	0.000549729	0.0121299	0.0101906	VEGFB/PDGFB/DAB2/CCNY/CEMIP/GAS6/CCN1/SFRP2/RAC1/RASSF2/TGFB1/TNFSF15/TLR4/DDRGK1/TLR3/PIK3R6/CAV1/CD36/CREBL2/SYK/TREM2/ADRA2B/CSPG4/BRAT1/TGFA/PRKAG1/MYDGF/LIMK2/FLT1/CD4/GCG/EFNA5/TAOK3/ARRB2/PLCG2/IGF1/FGF10/EHD4/TCIM/RIPK3/TMEM119/INS/RGCC/CDKN1A/PTPRJ/ABI1/HCLS1/RHOA/CD74/FAM20A/MMP9/HRAS/PROM2/EGFR/LTF/WDFY2/TNK2/DVL3/PPIA/PIK3R5/MAP2K2/MAP4K2/FBH1/ERP29/ADRB2/THBS1/NIBAN1/ITGA5/TLR6/GPNMB…	73
GO:0070555	response to interleukin-1	25/1893	108/16239	0.231481	1.98575	3.73358	0.000550224	0.0121299	0.0101906	IRAK1/TLE5/IRAK4/HAS2/IL1R1/RPS6KA4/MMP2/CD40/IKBKB/SIRPA/CCL3/PYCARD/SMPD1/NFKBIA/TOLLIP/IRAK3/TANK/CCL5/KLF2/RELA/HYAL2/CAMP/IGBP1/ANKRD1/CCL2	25
GO:0040013	negative regulation of locomotion	60/1893	338/16239	0.177515	1.5228	3.52825	0.000563292	0.0123712	0.0103932	APOE/RAP2B/PHLDB2/EMILIN2/COL3A1/DCN/HMOX1/NBL1/DUSP3/SFRP2/RAC1/CXCL13/TGFB1/C5AR2/IGFBP3/ARHGDIB/ARHGAP4/WNT3/NFE2L2/EMILIN1/CDH11/AIF1/PTGER4/RRAS/CD200R1/TGFBR1/ADAMTS9/RGCC/ENG/CNN2/PTPRJ/SLAMF8/STAP1/GHRL/TNFAIP6/RHOA/CD74/CITED2/KLF4/MCTP1/EVL/PTPRO/BRMS1/MEF2C/TIMP1/THBS1/HYAL2/MYOCD/STARD13/DRD2/LRP1/CCL2/DNAJA4/ZEB2/GATA3/SPRED1/WNT4/DUSP1/CORO1B/NOG	60
GO:0016064	immunoglobulin mediated immune response	29/1893	133/16239	0.218045	1.87049	3.6616	0.000598515	0.0130463	0.0109604	CD81/C2/TGFB1/TREM2/CD28/CD226/TNFSF13/C1S/C1R/FCER1G/CARD9/CD40/FCGR1A/BTK/HPX/BCL6/INPP5D/IL4R/CD74/PTPN6/IL21R/C1RL/SERPING1/BATF/C1QB/C1QA/ERCC1/SHLD3/NBN	29
GO:1904645	response to amyloid-beta	15/1893	52/16239	0.288462	2.47455	3.86861	0.000632055	0.0136243	0.011446	LGMN/TLR4/CD36/SYK/TREM2/MMP2/IGF1/MMP9/SNX6/ADRB2/TYROBP/LRP1/TLR6/MIR106B/ICAM1	15
GO:0072593	reactive oxygen species metabolic process	44/1893	231/16239	0.190476	1.63399	3.5253	0.000673368	0.0143029	0.0120161	PDGFB/TUSC2/GPX1/DHRS4/NCF4/CCN1/BST1/RAC1/TGFB1/TLR4/PARL/CTNS/VAV1/CD36/IMMP2L/SYK/LIPA/COA8/NFE2L2/CLEC7A/GNAI2/ABCD1/PLCG2/P2RX7/NAGLU/NCF2/RIPK3/INS/SIRPA/CDKN1A/CYBA/LPO/RHOA/CCS/NCF1/EGFR/G6PD/TGFBR2/TFAP2A/CYP1A2/THBS1/GRB2/TYROBP/TLR6	44
GO:0097028	dendritic cell differentiation	13/1893	42/16239	0.309524	2.65523	3.9016	0.000686907	0.0143806	0.0120813	DHRS2/GAS6/TGFB1/TREM2/LTBR/TRPM2/PRTN3/BATF/RELB/TGFBR2/BATF3/LILRB1/LYN	13
GO:0046718	symbiont entry into host cell	32/1893	153/16239	0.20915	1.79418	3.58525	0.000692899	0.014454	0.012143	GSN/GAS6/CD81/LGALS1/ITGB5/SELPLG/TRIM8/CLDN9/CTSL/SIVA1/VAMP8/LAMP1/CAV1/CAV2/TNFRSF4/CTSB/CD4/MRC1/RNASEK/TPCN1/SMPD1/NECTIN4/CD74/FCN1/EGFR/VPS18/CD209/TPCN2/HYAL2/SIGLEC1/ITGA5/ICAM1	32
GO:2001233	regulation of apoptotic signaling pathway	66/1893	383/16239	0.172324	1.47827	3.44074	0.000704028	0.0146337	0.012294	SGMS1/GPX1/TNFSF12/ITM2C/EYA2/HMOX1/SFRP2/HGF/CTSL/TNFSF15/TLR4/PARL/CAV1/SNAI2/TPT1/TREM2/LTBR/TMC8/SLC35F6/TMBIM6/NFE2L2/MMP2/BDNF/ZNF385A/ATF4/BID/GNAI2/IGF1/CREB3L1/FGF10/TGFBR1/RIPK3/GDNF/INS/GRINA/CTSC/PML/PYCARD/SERINC3/CSNK2A2/CD74/MMP9/KLF4/YBX3/SELENOS/BAG5/PPIA/PPP1CA/FIS1/SRPX/GSDME/FBH1/ERP29/RELA/THBS1/HYAL2/SLC25A6/TP63/TLR6/CD44/STX4/WNT4/BAX/NOG/ICAM1/BCAP31	66
GO:0002437	inflammatory response to antigenic stimulus	18/1893	69/16239	0.26087	2.23786	3.74296	0.000723569	0.0148281	0.0124573	A2M/GPX1/CD81/SYK/TREM2/CD28/PLA2G2D/GNAS/FOSL2/FCGR1A/IL36RN/BTK/PLK2/SELENOS/RHBDF2/RAB44/IL2RA/LYN	18
GO:0140895	cell surface toll-like receptor signaling pathway	18/1893	69/16239	0.26087	2.23786	3.74296	0.000723569	0.0148281	0.0124573	LY96/IRAK1/NINJ1/TLR4/IRAK4/IRF3/TREM2/APPL2/NAGLU/SCIMP/NMI/CYBA/NFKBIA/LTF/RELA/TLR6/NR1H3/LYN	18
GO:0034976	response to endoplasmic reticulum stress	50/1893	273/16239	0.18315	1.57114	3.45705	0.000768504	0.0154764	0.013002	UBXN1/TMUB2/UBXN6/STUB1/PIGBOS1/OS9/DDRGK1/DNAJB12/CAV1/HERPUD2/SEC61B/MAN1A1/TMBIM6/RCN3/NFE2L2/SERP1/TOR1A/ATF4/ATG10/AMFR/NCCRP1/CREB3L1/GRINA/EDEM2/TMEM259/PML/UBAC2/NR1H2/SERINC3/PARP8/DERL2/ERP44/SELENOS/CERT1/ALOX15/LPCAT3/MBTPS1/SRPX/PPP1R15A/ERP29/DERL1/SGTA/THBS1/NIBAN1/NOD1/NR1H3/CREB3L2/UFM1/BAX/BCAP31	50
GO:0001909	leukocyte mediated cytotoxicity	28/1893	129/16239	0.217054	1.86199	3.57046	0.000794813	0.0156864	0.0131784	TUSC2/NCKAP1L/EMP2/TGFB1/PIK3R6/VAV1/LAMP1/HAVCR2/CD226/ARL8B/ARRB2/FCGR1A/P2RX7/UNC13D/SPI1/RIPK3/CTSC/STAP1/PLEKHM2/PTPN6/POMC/GFER/GRB2/SLAMF6/TYROBP/LILRB1/AZU1/ICAM1	28
GO:1905153	regulation of membrane invagination	7/1893	15/16239	0.466667	4.00328	4.22706	0.0007951	0.0156864	0.0131784	NCKAP1L/CD36/TREM2/APPL2/PLCG2/STAP1/ALOX15	7
GO:0016236	macroautophagy	63/1893	364/16239	0.173077	1.48473	3.39759	0.000820238	0.0160194	0.0134582	WIPI1/VTI1B/UBXN6/STUB1/DCN/HMOX1/ATG7/RAB2A/CHMP1A/TAFAZZIN/DDRGK1/PARL/MCOLN1/DELE1/VAMP8/CAPNS1/WIPI2/CTSD/ATP6V1E1/ATP6V0D1/ARL8B/RAB7A/WDR81/MTMR14/KAT5/FKBP8/TBC1D12/ATP6V1C1/ATG10/TOM1/CHMP4B/ULK3/LRSAM1/ATP6V0E1/TEX264/RUBCNL/SREBF1/RETREG3/CSNK2A2/AP5Z1/ATP6V0A1/VPS36/TBC1D14/ATP6V1H/ATP6V1B1/RAB1B/SNX6/CDC37/ZDHHC19/VPS4A/PHB2/GBA1/ADRB2/CHMP3/ATP6V1G1/PRKACA/NOD1/TECPR1/ATG13/ARFIP2/TS…	63
GO:0032964	collagen biosynthetic process	14/1893	48/16239	0.291667	2.50205	3.78568	0.000841317	0.016296	0.0136905	COL5A1/PCOLCE/COL1A1/TGFB1/RUNX1/RCN3/EMILIN1/FOSL2/CREB3L1/RGCC/ENG/VIM/SERPINH1/WNT4	14
GO:0030574	collagen catabolic process	13/1893	43/16239	0.302326	2.59348	3.80062	0.000880805	0.0168628	0.0141667	ADAMTS2/CTSL/MMP2/CTSB/PEPD/MRC2/CST3/PRTN3/RETREG3/MMP14/MMP9/MMP23B/MMP25	13
GO:0030301	cholesterol transport	24/1893	106/16239	0.226415	1.94229	3.53554	0.000981676	0.0184282	0.0154818	APOC1/APOE/NPC2/STARD3/CAV1/CD36/TREM2/ANXA2/LAMTOR1/LIPA/ARL8B/PLTP/NR1H2/NFKBIA/ABCB4/RXRA/VPS4A/EEPD1/TPCN2/LRP1/VPS51/NR1H3/OSBPL5/LIPC	24
GO:0036296	response to increased oxygen levels	9/1893	24/16239	0.375	3.21692	3.94796	0.000991071	0.0184282	0.0154818	ATP6AP1/ATG7/COL1A1/CAV1/ATP6V0D1/MMP2/CDKN1A/TMEM199/ATP6V1G1	9
GO:0042440	pigment metabolic process	19/1893	77/16239	0.246753	2.11676	3.56807	0.00108783	0.0201118	0.0168962	RAB38/HMOX1/BLVRB/FECH/CTNS/ASIP/MFSD12/SLCO2B1/BLVRA/GIPC1/UROD/HPX/ALAD/CDH3/ALAS1/UROS/SLC48A1/PMEL/ZEB2	19
GO:0097494	regulation of vesicle size	8/1893	20/16239	0.4	3.43138	3.95213	0.0011597	0.0209401	0.0175921	BLOC1S1/BORCS6/AP2M1/CHMP3/BLOC1S2/RAB22A/BORCS7/KXD1	8
GO:0006026	aminoglycan catabolic process	11/1893	34/16239	0.323529	2.77538	3.76428	0.00116574	0.0209401	0.0175921	CEMIP/TGFB1/CHIT1/HEXA/GNS/CHI3L2/SGSH/HYAL2/CD44/GLB1/LYVE1	11
GO:0046631	alpha-beta T cell activation	36/1893	184/16239	0.195652	1.67839	3.36171	0.0012123	0.0215109	0.0180717	CD81/LGALS1/ANXA1/NCKAP1L/LILRB4/CTSL/STAT5A/HLX/RUNX1/SYK/CD28/PLA2G2D/IL6ST/PTGER4/CLEC2B/FOSL2/INS/DOCK2/BCL6/JAK3/RHOA/IL4R/WDFY4/CD274/AP3D1/BATF/SEMA4A/RELB/TGFBR2/EBI3/SLAMF6/CD83/IL2RA/LILRB1/GATA3/JUNB	36
GO:0051216	cartilage development	39/1893	204/16239	0.191176	1.64	3.34145	0.00122756	0.02153	0.0180877	CHRDL2/ARID5A/DLX2/MDK/OSR1/WNT5B/COL3A1/CCN1/SFRP2/COL1A1/TGFB1/DDRGK1/SNAI2/RFLNB/RUNX1/MGP/CHADL/LOXL2/CYTL1/FOSL2/TGFBR1/PTH1R/GHRL/CHST11/BARX2/RARG/TGFBI/GDF6/MEF2C/TIMP1/TGFBR2/SERPINH1/HYAL2/PITX1/BMP1/CD44/CREB3L2/GATA3/NOG	39
GO:0036295	cellular response to increased oxygen levels	6/1893	12/16239	0.5	4.28922	4.14039	0.00123125	0.02153	0.0180877	ATP6AP1/ATG7/CAV1/ATP6V0D1/TMEM199/ATP6V1G1	6
GO:0030278	regulation of ossification	26/1893	120/16239	0.216667	1.85866	3.42942	0.00123394	0.02153	0.0180877	MDK/OSR1/TRPM4/CCN1/DKK1/TGFB1/RFLNB/MGP/PTGER4/TACR1/FBN2/P2RX7/FAM20C/TMEM119/AHSG/CCL3/LTF/MEF2C/BMP2K/RXRA/TFAP2A/ADRB2/ATP2B1/KREMEN2/ANKH/WNT4	26
GO:0050679	positive regulation of epithelial cell proliferation	38/1893	198/16239	0.191919	1.64637	3.32409	0.00130729	0.0223758	0.0187983	VEGFB/PDGFB/EPGN/MDK/OSR1/TNFSF12/WNT2/HMOX1/EGFL7/TGFB1/STAT5A/HLX/HAS2/NRP2/CAV2/TGFA/FGFBP1/IGF2/HTR2B/MYDGF/TACR1/GPBAR1/IGF1/GRN/FGF10/TGFBR1/SRSF6/DLX5/BTK/CDH3/GHRL/HRAS/EGFR/CCL5/TP63/B4GALT1/DLX6/NOG	38
GO:0060155	platelet dense granule organization	9/1893	25/16239	0.36	3.08824	3.79561	0.00138987	0.0234465	0.0196978	F2RL3/AP1B1/RAB38/BLOC1S1/HPS1/AP3D1/HPS6/BLOC1S2/AP1S3	9
GO:0001933	negative regulation of protein phosphorylation	41/1893	219/16239	0.187215	1.60601	3.2798	0.00142251	0.0238589	0.0200442	APOE/LILRB4/DUSP3/SFRP2/MICAL1/RASSF2/DKK1/TGFB1/IGFBP3/PRKCH/PDE4D/PPM1F/CAV1/TARBP2/KLHL31/FKBP8/ARRB2/HHEX/SIRPA/CDKN1A/PTPRJ/DUSP7/PYCARD/SMPD1/CDKN2A/PTPN6/SFN/IRAK3/PTPRO/PPIA/SNX6/AKT1S1/GBA1/HYAL2/MYOCD/NIBAN1/SPRED1/LYN/DUSP1/TSG101/MIR106B	41
GO:0031529	ruffle organization	15/1893	56/16239	0.267857	2.2978	3.53385	0.00146318	0.0244004	0.0204991	RAC1/CAV1/CSPG4/AIF1/PLEK/CYFIP1/STAP1/ARHGAP24/HRAS/EVL/PFN1/RHOG/ARFIP2/CORO1B/ICAM1	15
GO:0006816	calcium ion transport	71/1893	430/16239	0.165116	1.41644	3.17916	0.00149565	0.0247996	0.0208346	F2RL3/STAC3/PDGFB/TRPM8/CEMIP/ORAI3/GAS6/TRPM4/TRPC4AP/PKD2L1/JPH2/TGFB1/TRPV2/PDE4D/HOMER3/MCOLN1/SLC8B1/CAV1/CLIC2/BEST1/TPT1/CALHM2/UBASH3B/PLCB2/TMBIM6/CD84/PKD1L3/HTR2B/AHNAK/GRAMD2A/CD4/CCL8/SLN/GCG/GNAI2/ATP1B1/PLCG2/P2RX7/ITPR2/P2RX2/TRPM2/FKBP1A/CYBA/ANXA6/STIMATE/PPP3R1/PML/BIN1/TPCN1/CCL3/P2RY6/PTPN6/CCL5/G6PD/SEC61A1/IL16/TOR2A/TPCN2/DRD2/ATP2B1/STIM1/PRKACA/CCL2/SLC24A1/TMEM165/LILRB…	71
GO:0097581	lamellipodium organization	21/1893	91/16239	0.230769	1.97964	3.40412	0.00153624	0.0252569	0.0212187	SNX1/PARVB/FSCN1/RAC1/TWF2/ABLIM3/SNX2/CAPZB/MYO9B/CYFIP1/PDPN/GOLPH3/PLEKHO1/BIN3/ABI1/PTPRO/BRK1/CD44/ARPC2/ARFIP2/CORO1B	21
GO:0046466	membrane lipid catabolic process	13/1893	46/16239	0.282609	2.42434	3.51404	0.00175575	0.0285432	0.0239796	SUMF1/ASAH1/NAGA/ALDH3B1/GM2A/M6PR/HEXA/SGPL1/ALDH3B2/SMPD1/SGPP1/GBA1/GLB1	13
GO:0050673	epithelial cell proliferation	71/1893	433/16239	0.163972	1.40663	3.11534	0.00180002	0.0290198	0.02438	VEGFB/PDGFB/IGFBP4/EPGN/DAB2/MDK/OSR1/APOE/GPX1/TNFSF12/WNT2/CDK6/HMOX1/EGFL7/SFRP2/HGF/TGFB1/SPARC/IGFBP3/STAT5A/HLX/CAV1/SNAI2/HAS2/NRP2/CAV2/FST/TGFA/FGFBP1/IGF2/LIPA/LOXL2/HTR2B/MYDGF/FLT1/TACR1/BID/GPBAR1/IGF1/GRN/FGF10/TGFBR1/SRSF6/DLX5/BTK/RGCC/CDKN1A/ENG/CDH3/WDR13/GHRL/TINF2/MMP14/HRAS/EGFR/SFN/CCL5/FGL1/MEF2C/MAP2K2/PHB2/THBS1/DRD2/TP63/CCL2/ZEB2/GATA3/B4GALT1/DLX6/BAX/NOG	71
GO:0097191	extrinsic apoptotic signaling pathway	42/1893	229/16239	0.183406	1.57334	3.17402	0.00188739	0.0302606	0.0254224	GPX1/TNFSF12/ITM2C/EYA2/HMOX1/SFRP2/HGF/TGFB1/SIVA1/TNFSF15/TLR4/TLR3/DELE1/CAV1/SNAI2/LTBR/TMC8/TNFRSF1A/BID/IGF1/P2RX7/TRADD/SPI1/FGF10/TGFBR1/GDNF/GRINA/PML/PYCARD/KLF4/DAPK1/PPP1CA/SRPX/SGPP1/RELA/THBS1/HYAL2/BLOC1S2/TLR6/STX4/BAX/ICAM1	42
GO:0090594	inflammatory response to wounding	9/1893	26/16239	0.346154	2.96946	3.65072	0.00190819	0.0304265	0.0255618	MDK/HMOX1/TGFB1/TLR4/TLR3/GRN/SIGLEC10/PTPN6/TIMP1	9
GO:0051014	actin filament severing	7/1893	17/16239	0.411765	3.5323	3.79458	0.00194622	0.0307799	0.0258587	GSN/GMFG/SVIL/CAPG/FLII/CFL1/FMNL1	7
GO:0060263	regulation of respiratory burst	7/1893	17/16239	0.411765	3.5323	3.79458	0.00194622	0.0307799	0.0258587	RAC1/RPS19/CLEC7A/GRN/INS/SLAMF8/NCF1	7
GO:0030193	regulation of blood coagulation	17/1893	69/16239	0.246377	2.11353	3.36704	0.00198224	0.0310073	0.0260497	PDGFB/APOE/EMILIN2/SH2B3/CAV1/CD36/UBASH3B/ANXA2/NFE2L2/EMILIN1/HPSE/SERPING1/CD9/PLAU/THBS1/SERPINB2/C1QTNF1	17
GO:0090382	phagosome maturation	10/1893	31/16239	0.322581	2.76724	3.57757	0.00198723	0.0310073	0.0260497	RAB32/RAB38/SLC9A9/MCOLN1/ARL8B/RAB7A/P2RX7/SLAMF8/SRPX/RAB34	10
GO:0010563	negative regulation of phosphorus metabolic process	50/1893	285/16239	0.175439	1.50499	3.12426	0.00200685	0.0311464	0.0261666	PDGFB/APOC1/APOE/LILRB4/DUSP3/SFRP2/MICAL1/RASSF2/DKK1/TGFB1/IGFBP3/PRKCH/PDE4D/PPM1F/CAV1/INHA/TARBP2/KLHL31/AMDHD2/FKBP8/PLEK/ARRB2/HHEX/SIRPA/CDKN1A/LPCAT1/PTPRJ/DUSP7/STAP1/PYCARD/SMPD1/CDKN2A/PTPN6/SFN/IRAK3/PTPRO/PPIA/SNX6/FIS1/AKT1S1/GBA1/HYAL2/MYOCD/NIBAN1/PRKACA/SPRED1/LYN/DUSP1/TSG101/MIR106B	50
GO:0045936	negative regulation of phosphate metabolic process	50/1893	285/16239	0.175439	1.50499	3.12426	0.00200685	0.0311464	0.0261666	PDGFB/APOC1/APOE/LILRB4/DUSP3/SFRP2/MICAL1/RASSF2/DKK1/TGFB1/IGFBP3/PRKCH/PDE4D/PPM1F/CAV1/INHA/TARBP2/KLHL31/AMDHD2/FKBP8/PLEK/ARRB2/HHEX/SIRPA/CDKN1A/LPCAT1/PTPRJ/DUSP7/STAP1/PYCARD/SMPD1/CDKN2A/PTPN6/SFN/IRAK3/PTPRO/PPIA/SNX6/FIS1/AKT1S1/GBA1/HYAL2/MYOCD/NIBAN1/PRKACA/SPRED1/LYN/DUSP1/TSG101/MIR106B	50
GO:0051283	negative regulation of sequestering of calcium ion	26/1893	124/16239	0.209677	1.79871	3.24309	0.00202346	0.0313205	0.0263129	F2RL3/CEMIP/JPH2/TGFB1/PDE4D/MCOLN1/SLC8B1/CLIC2/UBASH3B/PLCB2/HTR2B/PLCG2/P2RX7/ITPR2/TRPM2/FKBP1A/CYBA/ANXA6/CCL3/P2RY6/PTPN6/TPCN2/DRD2/PRKACA/LYN/BAX	26
GO:0050818	regulation of coagulation	18/1893	75/16239	0.24	2.05883	3.33855	0.00203523	0.0313574	0.0263438	PDGFB/APOE/EMILIN2/SH2B3/CAV1/CD36/UBASH3B/ANXA2/NFE2L2/EMILIN1/HPSE/ANXA5/SERPING1/CD9/PLAU/THBS1/SERPINB2/C1QTNF1	18
GO:0006054	N-acetylneuraminate metabolic process	6/1893	13/16239	0.461538	3.95928	3.87729	0.00206202	0.0313574	0.0263438	ST3GAL1/NPL/NAGK/AMDHD2/GNPDA1/NANP	6
GO:1905897	regulation of response to endoplasmic reticulum stress	20/1893	87/16239	0.229885	1.97206	3.30228	0.00206355	0.0313574	0.0263438	UBXN1/STUB1/PIGBOS1/DDRGK1/CAV1/TMBIM6/NFE2L2/CREB3L1/GRINA/TMEM259/NR1H2/SERINC3/SELENOS/LPCAT3/PPP1R15A/ERP29/SGTA/NR1H3/BAX/BCAP31	20
GO:0141091	transforming growth factor beta receptor superfamily signaling pathway	59/1893	349/16239	0.169054	1.45022	3.08856	0.00207777	0.0314912	0.0264563	CHRDL2/COL1A2/DAB2/SCUBE3/CILP/STUB1/NRROS/ITGB5/TFAP2B/COL3A1/NBL1/CCN1/ADISSP/CRIM1/SFRP2/SDCBP/DKK1/TGFB1/CAV1/LRRC32/PXN/CAV2/FST/ILK/ZYX/APPL2/FKBP8/FMOD/ARRB2/FBN2/GIPC1/FGF10/TGFBR1/DLX5/FKBP1C/FKBP1A/ENG/CDH3/FSTL4/PML/TNFAIP6/NPNT/CHST11/CITED2/HTRA4/FAM89B/BRMS1/SNX6/LOX/GDF6/FSTL3/TGFBR2/THBS1/HTRA3/MYOCD/FOS/ZEB2/SPRED1/NOG	59
GO:0061462	protein localization to lysosome	15/1893	58/16239	0.258621	2.21856	3.37704	0.00214107	0.0321819	0.0270365	GPR137B/CD81/NCOA4/MFSD1/GNPTG/LAMTOR1/RAB7A/M6PR/GNPTAB/GLMP/AP3D1/NAGPA/VPS4A/LAMTOR4/LAPTM5	15
GO:0060070	canonical Wnt signaling pathway	54/1893	314/16239	0.171975	1.47527	3.0892	0.00214548	0.0321819	0.0270365	IGFBP4/DAB2/MDK/CCNY/APOE/TRPM4/WNT10A/WNT2/TPBGL/GPC5/WNT5B/SFRP2/COL1A1/SDHAF2/DKK1/TGFB1/TLE5/DISC1/CAV1/SNAI2/WNT6/LGR6/ILK/CTDNEP1/WNT3/FRAT1/PRICKLE1/AMFR/FGF10/HHEX/DLX5/RPS12/CDH3/GID8/UBAC2/PFDN5/CTHRC1/KLF4/ADGRA2/EGFR/RARG/PTPRO/SDC1/DVL3/PPP1CA/TLE4/PTK7/RBX1/ZEB2/GATA3/WNT4/FZD2/TBX18/NOG	54
GO:0045861	negative regulation of proteolysis	47/1893	265/16239	0.177358	1.52146	3.10895	0.00214876	0.0321819	0.0270365	UBXN1/A2M/CPAMD8/GPX1/GAS6/CST6/CTSZ/NOP53/MICAL1/ITIH5/DDRGK1/COL6A3/SERPINB8/CLN8/APLP2/RPL23/PEBP1/SUFU/N4BP1/GIPC1/CST3/INS/GAS1/ALAD/PML/BIN1/NR1H2/CDKN2A/CSNK2A2/MMP9/TIMP2/BAG5/WFDC2/SERPING1/LTF/PLAU/NAIP/TIMP1/SGTA/THBS1/SERPINH1/SERPINB2/CSTA/IGBP1/LRP1/CD44/NR1H3	47
GO:0090092	regulation of transmembrane receptor protein serine/threonine kinase signaling pathway	49/1893	279/16239	0.175627	1.50661	3.10052	0.00216154	0.0321819	0.0270365	CHRDL2/DAB2/SCUBE3/CILP/STUB1/NRROS/TFAP2B/NBL1/CCN1/ADISSP/CRIM1/SFRP2/SDCBP/DKK1/TGFB1/CAV1/CAV2/FST/ILK/EMILIN1/FKBP8/FBN2/GIPC1/FGF10/TGFBR1/FKBP1C/FKBP1A/ENG/CDH3/FSTL4/TNFAIP6/NPNT/CHST11/CITED2/HTRA4/FAM89B/BRMS1/SNX6/LOX/GDF6/FSTL3/TGFBR2/THBS1/HTRA3/MYOCD/LRP1/ZEB2/SPRED1/NOG	49
GO:0035967	cellular response to topologically incorrect protein	24/1893	112/16239	0.214286	1.83824	3.23352	0.00217864	0.0321819	0.0270365	STUB1/PIGBOS1/OS9/TM7SF3/DDRGK1/DNAJB12/CAV1/HERPUD2/TMBIM6/NFE2L2/SERP1/ATF4/AMFR/CREB3L1/EDEM2/PARP8/HSF1/DERL2/SELENOS/MBTPS1/PPP1R15A/DERL1/UBE2W/BAX	24
GO:0090287	regulation of cellular response to growth factor stimulus	56/1893	329/16239	0.170213	1.46016	3.06301	0.00227592	0.0333073	0.027982	VEGFB/CHRDL2/SCUBE3/CILP/STUB1/NRROS/TFAP2B/DCN/NBL1/CCN1/ADISSP/CRIM1/SFRP2/CXCL13/SDCBP/DKK1/CD63/CAV1/CAV2/FST/FGFBP1/ILK/EMILIN1/FKBP8/FBN2/CREB3L1/GIPC1/FGF10/FAM20C/HHEX/CYFIP1/FKBP1C/FKBP1A/ENG/CDH3/FSTL4/TNFAIP6/NPNT/CHST11/CITED2/HTRA4/ADGRA2/FAM89B/BRMS1/SNX6/LOX/FSTL3/THBS1/HTRA3/MYOCD/ITGA5/ZEB2/GATA3/SPRED1/WNT4/NOG	56
GO:0031341	regulation of cell killing	21/1893	94/16239	0.223404	1.91646	3.23694	0.00235276	0.0340624	0.0286163	CD59/NCKAP1L/TGFB1/PIK3R6/VAV1/LAMP1/SYK/HAVCR2/CD226/CLEC7A/ARRB2/P2RX7/SPI1/RIPK3/STAP1/POMC/GFER/SLAMF6/TYROBP/LILRB1/ICAM1	21
GO:0001906	cell killing	40/1893	218/16239	0.183486	1.57403	3.0995	0.00236541	0.0341604	0.0286987	CD59/TUSC2/NCKAP1L/EMP2/CXCL13/CCL13/TGFB1/NINJ1/PIK3R6/VAV1/LAMP1/SYK/HAVCR2/CD226/RPS19/ARL8B/CLEC7A/CCL8/ARRB2/FCGR1A/P2RX7/UNC13D/SPI1/RIPK3/RPL30/CTSC/STAP1/PLEKHM2/PTPN6/POMC/LTF/TOR2A/GFER/GRB2/SLAMF6/CAMP/TYROBP/LILRB1/AZU1/ICAM1	40
GO:2000106	regulation of leukocyte apoptotic process	20/1893	88/16239	0.227273	1.94965	3.24474	0.00238382	0.0342358	0.0287621	GAS6/ST3GAL1/ANXA1/PTCRA/P2RX7/RIPK3/BTK/BCL6/HCLS1/JAK3/CDKN2A/FCAR/CD74/CD274/SELENOS/CCL5/MEF2C/LILRB1/LYN/BAX	20
GO:0043516	regulation of DNA damage response, signal transduction by p53 class mediator	11/1893	37/16239	0.297297	2.55035	3.42943	0.00250687	0.0354125	0.0297506	PYHIN1/SNAI2/YJU2/ZNF385A/CDKN2A/CD74/KMT5A/ZNHIT1/ANKRD1/CD44/SPRED1	11
GO:0044550	secondary metabolite biosynthetic process	9/1893	27/16239	0.333333	2.85948	3.51263	0.00256988	0.0359537	0.0302052	RAB38/CTNS/ASIP/MFSD12/GIPC1/CDH3/CYP1A2/PMEL/ZEB2	9
GO:0055094	response to lipoprotein particle	10/1893	32/16239	0.3125	2.68076	3.45706	0.00259274	0.0360137	0.0302556	APOE/CD81/TGFB1/TLR4/CD36/SYK/TREM2/FCER1G/CD9/TLR6	10
GO:0060325	face morphogenesis	10/1893	32/16239	0.3125	2.68076	3.45706	0.00259274	0.0360137	0.0302556	CRISPLD2/COL1A1/DKK1/TGFB1/MMP2/SGPL1/PRICKLE1/RRAS/DLX5/NOG	10
GO:0002269	leukocyte activation involved in inflammatory response	13/1893	48/16239	0.270833	2.32333	3.33525	0.00266657	0.03671	0.0308406	TLR3/CALHM2/TREM2/AIF1/GRN/NAGLU/CTSC/STAP1/CCL3/C1QA/TYROBP/TLR6/AZU1	13
GO:0006687	glycosphingolipid metabolic process	16/1893	65/16239	0.246154	2.11162	3.26197	0.00268071	0.03671	0.0308406	ST3GAL1/SUMF1/B3GALT4/GM2A/M6PR/HEXA/NAGLU/SMPD1/ST3GAL5/TM9SF2/GBA1/B3GALT2/CREM/GLB1/A3GALT2/BAX	16
GO:0042742	defense response to bacterium	45/1893	255/16239	0.176471	1.51384	3.00424	0.00290841	0.0390221	0.0327831	RNASE1/TUSC2/SLC9A9/EMILIN2/SPON2/COLEC12/CXCL13/TLR4/TLR3/CD36/SYK/TREM2/HAVCR2/TNFRSF1A/NAGK/RPS19/FCER1G/EMILIN1/CD4/CARD9/STAB1/FCGR1A/GRN/P2RX7/WFDC10B/RPL30/FAU/SSC5D/RNASE6/CYBA/SLAMF8/PYCARD/LPO/WFDC2/LTF/SHARPIN/SLC15A2/MPEG1/NAIP/CLEC4E/NPY/CAMP/TLR6/NOD1/AZU1	45
GO:0061448	connective tissue development	49/1893	283/16239	0.173145	1.48531	2.99178	0.0029099	0.0390221	0.0327831	CHRDL2/PDGFB/ARID5A/DLX2/MDK/OSR1/TRPM4/COL5A1/WNT5B/COL3A1/CCN1/SFRP2/COL1A1/TGFB1/DDRGK1/SNAI2/RFLNB/RUNX1/MGP/CHADL/PDGFD/LIPA/LOXL2/CYTL1/FOSL2/SPI1/TGFBR1/PTH1R/GHRL/CHST11/HRAS/SLC39A13/BARX2/RARG/TGFBI/LOX/GDF6/MEF2C/TIMP1/TGFBR2/SERPINH1/HYAL2/PITX1/BMP1/CD44/CREB3L2/GATA3/DYRK1B/NOG	49
GO:0097178	ruffle assembly	12/1893	43/16239	0.27907	2.39399	3.32479	0.00292778	0.0390819	0.0328333	RAC1/CAV1/CSPG4/AIF1/CYFIP1/STAP1/ARHGAP24/HRAS/EVL/PFN1/RHOG/ICAM1	12
GO:0006605	protein targeting	55/1893	326/16239	0.168712	1.44728	2.96341	0.00301276	0.0401241	0.0337089	CEMIP/SPCS3/OS9/SDCBP/TIMM10B/NCOA4/LEPROT/PARL/HOMER3/IMMP2L/GNPTG/SEC61B/SSR3/MAN1A1/ZDHHC14/ABLIM3/RAB7A/M6PR/AIP/BID/GNPTAB/NACA/TRAM1/MTCH1/CHMP4B/GIPC1/ZDHHC7/ZFAND2A/RHOU/GOLPH3/MYO1C/PML/SREBF1/ZDHHC24/CDKN2A/CSNK2A2/HRAS/NCF1/AP3D1/VPS11/SEC61A1/NAGPA/FIS1/CDC37/ZDHHC19/VPS4A/YWHAB/SGTA/MTERF4/VPS51/AP1S3/STOM/LAPTM5/ATG13/BCAP31	55
GO:0032233	positive regulation of actin filament bundle assembly	15/1893	60/16239	0.25	2.14461	3.22652	0.00306113	0.0405827	0.0340941	SORBS3/RAC1/PPM1F/PXN/TACR1/PLEK/TGFBR1/RGCC/RHOA/FHOD1/EVL/LPAR1/GPR65/PFN1/WNT4	15
GO:0071214	cellular response to abiotic stimulus	55/1893	327/16239	0.168196	1.44286	2.93868	0.00322156	0.0417471	0.0350724	KCNJ2/BMF/MAP3K14/MME/AKR1B1/PKD2L1/SFRP2/COL1A1/TGFB1/NINJ1/EEF1D/TLR4/TLR3/MCOLN1/SNAI2/SIPA1/LTBR/TNFRSF1A/MFAP4/PKD1L3/MMP2/PTGER4/ATF4/PTAFR/CD40/N4BP1/CDKN1A/ENG/CNN2/RCSD1/NSMCE3/PYCARD/SMPD1/ZBTB1/HSF1/SLC38A2/MMP9/HRAS/YBX3/EGFR/TANK/RAB11B/FBXO4/RELB/TIMP1/ERCC1/GRB2/HYAL2/TMEM109/ANKRD1/RBX1/RAD9B/GATA3/BAX/BABAM2	55
GO:0104004	cellular response to environmental stimulus	55/1893	327/16239	0.168196	1.44286	2.93868	0.00322156	0.0417471	0.0350724	KCNJ2/BMF/MAP3K14/MME/AKR1B1/PKD2L1/SFRP2/COL1A1/TGFB1/NINJ1/EEF1D/TLR4/TLR3/MCOLN1/SNAI2/SIPA1/LTBR/TNFRSF1A/MFAP4/PKD1L3/MMP2/PTGER4/ATF4/PTAFR/CD40/N4BP1/CDKN1A/ENG/CNN2/RCSD1/NSMCE3/PYCARD/SMPD1/ZBTB1/HSF1/SLC38A2/MMP9/HRAS/YBX3/EGFR/TANK/RAB11B/FBXO4/RELB/TIMP1/ERCC1/GRB2/HYAL2/TMEM109/ANKRD1/RBX1/RAD9B/GATA3/BAX/BABAM2	55
GO:0006784	heme A biosynthetic process	5/1893	10/16239	0.5	4.28922	3.77941	0.0032539	0.0417471	0.0350724	FECH/UROD/ALAD/ALAS1/UROS	5
GO:0035457	cellular response to interferon-alpha	5/1893	10/16239	0.5	4.28922	3.77941	0.0032539	0.0417471	0.0350724	GAS6/PYHIN1/IFNAR1/FCAR/GATA3	5
GO:0038060	nitric oxide-cGMP-mediated signaling	5/1893	10/16239	0.5	4.28922	3.77941	0.0032539	0.0417471	0.0350724	APOE/CD36/GUCY1A1/INS/THBS1	5
GO:0046160	heme a metabolic process	5/1893	10/16239	0.5	4.28922	3.77941	0.0032539	0.0417471	0.0350724	FECH/UROD/ALAD/ALAS1/UROS	5
GO:0062042	regulation of cardiac epithelial to mesenchymal transition	5/1893	10/16239	0.5	4.28922	3.77941	0.0032539	0.0417471	0.0350724	EMP2/TGFBR1/ENG/TGFBR2/NOG	5
GO:0150172	regulation of phosphatidylcholine metabolic process	5/1893	10/16239	0.5	4.28922	3.77941	0.0032539	0.0417471	0.0350724	APOC1/RAB38/ACSL3/FABP3/LPCAT1	5
GO:1903911	positive regulation of receptor clustering	5/1893	10/16239	0.5	4.28922	3.77941	0.0032539	0.0417471	0.0350724	CD81/FARP1/TNFAIP6/SSH1/MESD	5
GO:0046794	transport of virus	8/1893	23/16239	0.347826	2.98381	3.45834	0.00327808	0.0417471	0.0350724	CTSL/CAV1/CAV2/RNASEK/TPCN1/CD209/TPCN2/SIGLEC1	8
GO:0098581	detection of external biotic stimulus	8/1893	23/16239	0.347826	2.98381	3.45834	0.00327808	0.0417471	0.0350724	LY96/TLR4/TREM2/CLEC7A/SSC5D/NAIP/TLR6/NOD1	8
GO:0043549	regulation of kinase activity	69/1893	429/16239	0.160839	1.37975	2.89559	0.00336676	0.0427501	0.035915	PDGFB/CCNY/CEMIP/APOE/GAS6/RAP2B/EMP2/LILRB4/DUSP3/CCN1/RASSF2/TNFSF15/PRKCH/TLR4/TLR3/PIK3R6/PPM1F/CAV1/TREM2/ADRA2B/ZNF16/PRKAG1/TARBP2/FLT1/CD4/GCG/TAOK3/IGF1/HHEX/TCIM/RIPK3/INS/RGCC/CDKN1A/PTPRJ/ABI1/DUSP7/SLAMF8/PYCARD/SMPD1/CDKN2A/RHOA/CD74/HRAS/NPFFR2/EGFR/SFN/IRAK3/LTF/PTPRO/PPIA/SNX6/PIK3R5/CDC37/MAP2K2/AKT1S1/MAP4K2/ERP29/GBA1/ADRB2/THBS1/HYAL2/MYOCD/TLR6/SPRED1/LYN/DUSP1/TSG101/NBN	69
GO:0019076	viral release from host cell	9/1893	28/16239	0.321429	2.75736	3.38073	0.00340091	0.0427501	0.035915	CHMP1A/CAV2/ARL8B/RAB7A/CHMP4B/PPIA/VPS4A/CHMP3/TSG101	9
GO:0035891	exit from host cell	9/1893	28/16239	0.321429	2.75736	3.38073	0.00340091	0.0427501	0.035915	CHMP1A/CAV2/ARL8B/RAB7A/CHMP4B/PPIA/VPS4A/CHMP3/TSG101	9
GO:0043304	regulation of mast cell degranulation	9/1893	28/16239	0.321429	2.75736	3.38073	0.00340091	0.0427501	0.035915	GAB2/FES/VAMP8/SYK/FERRY3/CD84/UNC13D/IL4R/LYN	9
GO:0043299	leukocyte degranulation	18/1893	79/16239	0.227848	1.95458	3.08946	0.00373096	0.0463978	0.0389795	NCKAP1L/GAB2/FES/MILR1/VAMP8/LAMP1/SYK/FERRY3/CD84/PTAFR/UNC13D/SPI1/BTK/CCL3/IL4R/RAB44/STX4/LYN	18
GO:1905954	positive regulation of lipid localization	22/1893	104/16239	0.211538	1.81467	3.02755	0.00384385	0.0474972	0.0399032	DAB2/APOE/PTGES/RETN/CAV1/CD36/TREM2/ANXA2/PLTP/P2RX7/FABP3/GHRL/NR1H2/NFKBIA/ABCB4/LPCAT3/RXRA/EEPD1/ACSL1/LRP1/C1QTNF1/NR1H3	22
GO:0030865	cortical cytoskeleton organization	14/1893	56/16239	0.25	2.14461	3.11673	0.0041515	0.0498181	0.0418529	CAVIN3/NCKAP1L/RAC1/FMNL3/EHD2/PLEK/IKBKB/EPB41L3/TLN1/FHOD1/VPS4A/FMNL1/PPFIBP1/RHOG	14
GO analysis - Molecular function (downregulated genes)
ID	Description	GeneRatio	BgRatio	RichFactor	FoldEnrichment	zScore	pvalue	p.adjust	qvalue	geneID	Count
GO:0035091	phosphatidylinositol binding	63/1947	279/16670	0.225806	1.93333	5.71708	1.61933e-07	0.000180393	0.000165172	KCNJ2/GSN/WIPI1/SNX1/CGAS/GAB2/PLD2/ADAP2/NCF4/ARAP2/FES/SDCBP/JPH2/ASAP1/SNX8/GGA2/WIPI2/ANXA2/TWF2/RAB35/GGA1/DAPP1/SNX24/GRAMD2A/ARHGAP9/PLEKHF2/APPL2/PHLDA3/SNX11/SNX2/TOM1/SVIL/ITPR2/CAPG/SNX20/BTK/GOLPH3/KCNQ1/PXDC1/ARAP1/RUBCNL/RCSD1/TPCN1/ESYT1/TLN1/VPS36/SNX29/FLII/CERT1/NCF1/ALOX15/FCHSD2/SNX17/FGD2/SNX6/GSDME/PFN1/TPCN2/CHMP3/TNFAIP8L3/TECPR1/ARFIP2/OSBPL5	63
GO:0005201	extracellular matrix structural constituent	42/1947	165/16670	0.254545	2.17939	5.53645	6.86213e-07	0.000202994	0.000185865	COL1A2/CILP/COL15A1/COL5A2/COL5A1/PCOLCE/EMILIN2/ABI3BP/COL3A1/DCN/POSTN/CCN1/LUM/COL1A1/COL12A1/SPARC/EFEMP2/COL6A3/MGP/MXRA5/CHADL/MFAP4/EMILIN1/CD4/COL6A2/FMOD/FN1/FBN2/SPON1/COL16A1/COL14A1/NPNT/VWF/MATN2/CTHRC1/MFAP2/TGFBI/FBLN2/SRPX/HMCN1/THBS1/FBN3	42
GO:0005518	collagen binding	23/1947	68/16670	0.338235	2.89593	5.69688	1.32179e-06	0.000294495	0.000269646	PDGFB/PCOLCE/LUM/CTSL/SPARC/COCH/CHADL/CTSB/COL6A2/FN1/CRTAP/MRC2/COL14A1/VWF/MMP9/PPIB/TGFBI/LOX/THBS1/SERPINH1/ITGA11/CD44/C1QTNF1	23
GO:0051015	actin filament binding	46/1947	211/16670	0.218009	1.86657	4.60664	1.90923e-05	0.0035448	0.00324569	GSN/ARPC3/LIMD2/FSCN1/MICAL1/TRIOBP/DBNL/FMNL3/TWF2/ABLIM3/FRG1/AIF1/MYO1F/CAPZB/MYO9B/SVIL/GAS2L1/AMOTL2/CAPG/CYFIP1/GAS7/PPP1R9B/GAS2L3/CNN2/MYO1C/RCSD1/ARPC4/BIN1/HCLS1/ARPC1B/TLN1/FHOD1/GJB6/FLII/EGFR/MYL4/CFL1/SYNE3/COTL1/ADD1/CTNNAL1/FMNL1/PSTPIP2/TPM4/ARPC2/CORO1B	46
GO:0003735	structural constituent of ribosome	37/1947	158/16670	0.234177	2.005	4.61566	2.37884e-05	0.00378575	0.00346631	RPL10/RPS20/RPL15/UBA52/RPS19/RPL23/RPL41/RPS23/RPS25/RPLP1/RPL19/RPL36AL/RPL4/RPL30/RPL13A/FAU/RPS12/RPS11/RPL14/RPL23A/RPS15/RPS13/RPL28/RPS27A/RPLP0/RPS3A/RPLP2/RPLP0P6/RPS15A/MRPL41/RPL13/RPS24/RPL31/RPL34/MRPL54/RPL18/RPL7A	37
GO:0019838	growth factor binding	32/1947	131/16670	0.244275	2.09145	4.56064	3.41627e-05	0.00464087	0.00424927	PDGFB/IGFBP4/A2M/COL1A2/NRROS/COL5A1/COL3A1/CCN1/COL1A1/CXCL13/SDCBP/IGFBP3/CD36/LRRC32/NRP2/IL6ST/FGFBP1/SEC61B/RPS19/FLT1/IL36RN/TGFBR1/ENG/FSTL4/IL10RA/EGFR/RHBDF2/OSMR/TGFBR2/THBS1/HYAL2/IL2RA	32
GO:0043394	proteoglycan binding	14/1947	37/16670	0.378378	3.23963	4.95944	3.74936e-05	0.00464087	0.00424927	APOE/COL5A1/SDCBP/CTSL/PLA2G2D/FST/HPSE/CTSB/HPSE2/FN1/THBS1/LRP1/GPNMB/AZU1	14
GO:0019207	kinase regulator activity	53/1947	265/16670	0.2	1.71238	4.25094	5.76293e-05	0.0063937	0.00585419	EPGN/TESC/CCNY/WASHC1/INKA1/NCKAP1L/LILRB4/MOB3C/TGFB1/PRKCH/PIK3R6/DELE1/CAV1/TREM2/PIK3IP1/TGFA/IL6ST/DAZAP2/IGF2/ALKAL2/PRKAG1/WDR81/GMFG/AFAP1L2/RPLP1/EFNA5/TAOK3/AHSG/RGCC/CDKN1A/ABI1/STAP1/GHRL/CDKN2A/PARP8/FAM20A/CCNQ/EGFR/SFN/LTF/CCL5/PIK3R5/CDC37/MAP2K2/AKT1S1/YWHAB/ACSL1/TGFBR2/HYAL2/ATG13/SPRED1/LYN/NBN	53
GO:0140031	phosphorylation-dependent protein binding	7/1947	11/16670	0.636364	5.44848	5.36689	6.31335e-05	0.0063937	0.00585419	VAV1/PLCG2/SOCS2/THAP7/PTPN6/LYN/NBN	7
GO:0030296	protein tyrosine kinase activator activity	12/1947	32/16670	0.375	3.21071	4.55193	0.000148559	0.0137912	0.0126275	EPGN/TGFA/IL6ST/IGF2/ALKAL2/AFAP1L2/EFNA5/ABI1/STAP1/GHRL/EGFR/CCL5	12
GO:0030546	signaling receptor activator activity	82/1947	475/16670	0.172632	1.47805	3.8439	0.000171738	0.0147166	0.0134748	VEGFB/THNSL2/PDGFB/CMTM3/EPGN/MDK/PDGFC/APOE/GAS6/TNFSF12/LGALS1/SEMA3D/SEMA3E/WNT10A/WNT2/NTF4/WNT5B/FLRT2/NBL1/METRNL/SFRP2/HGF/CXCL13/DKK1/CCL13/TGFB1/TNFSF15/RETN/CMTM7/CGB7/TNFSF13/WNT6/TGFA/ASIP/IGF2/PDGFD/INHA/ALKAL2/WNT3/GMFG/BDNF/CCL23/CCL8/GCG/EFNA5/CLEC2B/FN1/FBN2/IGF1/RABEP2/SCT/GRN/IL36RN/FGF10/C7orf50/GDNF/INS/ENG/GHRL/CCL3/CD274/EGFR/POMC/CCL5/IL16/GDF6/TOR2A/ENDOU/SEMA4A/SECTM1/GN…	82
GO:0048018	receptor ligand activity	80/1947	468/16670	0.17094	1.46357	3.69909	0.000282302	0.0224632	0.0205678	VEGFB/THNSL2/PDGFB/CMTM3/EPGN/MDK/PDGFC/APOE/GAS6/TNFSF12/LGALS1/SEMA3D/SEMA3E/WNT10A/WNT2/NTF4/WNT5B/FLRT2/NBL1/METRNL/SFRP2/HGF/CXCL13/DKK1/CCL13/TGFB1/TNFSF15/RETN/CMTM7/CGB7/TNFSF13/WNT6/TGFA/ASIP/IGF2/PDGFD/INHA/ALKAL2/WNT3/GMFG/BDNF/CCL23/CCL8/GCG/EFNA5/CLEC2B/FN1/FBN2/IGF1/RABEP2/SCT/GRN/IL36RN/FGF10/C7orf50/GDNF/INS/GHRL/CCL3/CD274/POMC/CCL5/IL16/GDF6/TOR2A/ENDOU/SEMA4A/SECTM1/GNRH2/GFER/…	80
GO:0001968	fibronectin binding	11/1947	30/16670	0.366667	3.13936	4.26489	0.000351894	0.026134	0.0239288	LILRB4/SFRP2/CTSL/IGFBP3/MMP2/SSC5D/TNFAIP6/CCDC80/MFAP2/FSTL3/THBS1	11
GO:0005161	platelet-derived growth factor receptor binding	7/1947	14/16670	0.5	4.28095	4.46598	0.000477147	0.0332214	0.0304181	PDGFB/PDGFC/IL1R1/PDGFD/PTPRJ/ITGA5/LYN	7
GO:0015929	hexosaminidase activity	7/1947	15/16670	0.466667	3.99555	4.22075	0.000804695	0.0471805	0.0431994	CEMIP/NAGA/GM2A/HEXA/NAGLU/NAGPA/HYAL2	7
GO:0016798	hydrolase activity, acting on glycosyl bonds	26/1947	118/16670	0.220339	1.88652	3.51433	0.000979636	0.0486964	0.0445874	MANBA/MPG/CEMIP/BST1/MAN2B1/TLR4/NAGA/CHIT1/IL1R1/MAN1A1/GM2A/HEXA/HPSE/HPSE2/NAGLU/EDEM2/MAN2C1/SMPD1/MAN2B2/NAGPA/DCTD/ADPRH/GBA1/HYAL2/TLR6/GLB1	26
GO:0042625	ATPase-coupled ion transmembrane transporter activity	9/1947	24/16670	0.375	3.21071	3.94114	0.0010054	0.0486964	0.0445874	ATP6V1E1/ATP6V0D1/ATP6V1C1/ATP6V1F/ATP6V0E1/ATP6V0A1/ATP6V1H/ATP6V1B1/ATP6V1G1	9
GO:0044769	ATPase activity, coupled to transmembrane movement of ions, rotational mechanism	9/1947	24/16670	0.375	3.21071	3.94114	0.0010054	0.0486964	0.0445874	ATP6V1E1/ATP6V0D1/ATP6V1C1/ATP6V1F/ATP6V0E1/ATP6V0A1/ATP6V1H/ATP6V1B1/ATP6V1G1	9
GO:0046961	proton-transporting ATPase activity, rotational mechanism	9/1947	24/16670	0.375	3.21071	3.94114	0.0010054	0.0486964	0.0445874	ATP6V1E1/ATP6V0D1/ATP6V1C1/ATP6V1F/ATP6V0E1/ATP6V0A1/ATP6V1H/ATP6V1B1/ATP6V1G1	9
GO analysis - Cellular components (downregulated genes)
ID	Description	GeneRatio	BgRatio	RichFactor	FoldEnrichment	zScore	pvalue	p.adjust	qvalue	geneID	Count
GO:0005774	vacuolar membrane	131/1977	458/17063	0.286026	2.46862	11.5333	8.9182e-24	5.64522e-21	4.64685e-21	MANBA/BRI3/AP2A2/WIPI1/DAB2/AP1B1/GPR137B/VTI1B/AP2S1/ATP6AP1/UBXN6/C3AR1/DNAJC5/CLTA/ITM2C/PLD3/CMTM6/BLOC1S1/STARD3/RNF13/CLCN7/RAB2A/CHMP1A/PI4K2A/TLR3/BORCS6/CD63/LITAF/TMEM9B/MCOLN1/CTNS/RAB5C/MFSD1/VAMP8/LAMP1/GLIPR1/SLC15A3/ANXA2/LAMTOR1/CTSD/UBA52/ATP6V1E1/SLC35F6/MFSD12/ATP6V0D1/AP2M1/ARL8B/RAB7A/WDR81/M6PR/AHNAK/HPSE/SLC38A7/PSAP/SLC29A3/ATP6V1C1/SLC39A8/TM6SF1/TOM1/ABCD1/SLC49A4/GRN/DA…	131
GO:0034774	secretory granule lumen	85/1977	318/17063	0.267296	2.30696	8.51658	5.62793e-14	7.79373e-12	6.41539e-12	VEGFB/DPP7/CTSW/PDGFB/GSN/GYG1/OSCAR/A2M/PYGL/VTI1B/CREG1/GAS6/IMPDH1/NPC2/CTSZ/ATG7/CRISPLD2/ARSA/HGF/SDCBP/TGFB1/SPARC/MAN2B1/RETN/F13A1/CFD/ARHGAP45/OSTF1/BIN2/DBNL/PDXK/CHIT1/ANXA2/CTSD/IGF2/FOLR3/ACAA1/GM2A/GMFG/HPSE/GNS/ARHGAP9/GCG/COMMD9/FN1/IGF1/GRN/UNC13D/VAT1/TOR4A/FERMT3/INS/CYFIP1/AHSG/DOCK2/CTSC/ALAD/CNN2/TEX264/PRTN3/GHRL/PYCARD/DERA/HK3/ISLR/VWF/FCN1/ERP44/TIMP2/TOLLIP/PTPN6/POMC/S…	85
GO:0031983	vesicle lumen	86/1977	324/17063	0.265432	2.29088	8.49228	6.15619e-14	7.79373e-12	6.41539e-12	VEGFB/DPP7/CTSW/PDGFB/GSN/GYG1/OSCAR/A2M/PYGL/VTI1B/CREG1/GAS6/IMPDH1/NPC2/CTSZ/ATG7/CRISPLD2/ARSA/HGF/SDCBP/TGFB1/SPARC/MAN2B1/RETN/F13A1/CFD/ARHGAP45/OSTF1/BIN2/DBNL/PDXK/CHIT1/ANXA2/CTSD/IGF2/FOLR3/ACAA1/GM2A/GMFG/HPSE/GNS/ARHGAP9/GCG/COMMD9/FN1/IGF1/GRN/UNC13D/VAT1/TOR4A/FERMT3/INS/CYFIP1/AHSG/DOCK2/CTSC/ALAD/CNN2/TEX264/PRTN3/GHRL/PYCARD/DERA/HK3/ISLR/VWF/FCN1/ERP44/TIMP2/TOLLIP/EGFR/PTPN6/P…	86
GO:0030139	endocytic vesicle	87/1977	334/17063	0.260479	2.24813	8.3393	1.40751e-13	1.31569e-11	1.083e-11	GSN/RAB32/AP2A2/EPGN/CEMIP/RAB38/AP2S1/APOE/CD163/CLTA/MARCO/ITGB5/SLC9A9/WNT5B/NCF4/COLEC12/CTSL/SPARC/CHRM2/MCOLN1/VAMP8/LAMP1/CAV1/CD36/SYK/WNT6/TGFA/UBA52/EHD2/ZYX/ATP6V0D1/GRIA4/RAB35/AP2M1/WNT3/RAB7A/M6PR/APPL2/CD4/STAB1/CD82/ARRB2/FCGR1A/ANXA11/NCF2/EHD4/ATP6V0E1/SCIMP/HPX/CYBA/MYO1C/HCLS1/TGOLN2/UNC93B1/VIM/CD74/ATP6V0A1/ZDHHC5/NCF1/VPS9D1/EGFR/LPAR1/SAA1/VPS11/LTF/CD9/RPS27A/RAB11B/SLC15…	87
GO:0005788	endoplasmic reticulum lumen	81/1977	309/17063	0.262136	2.26243	8.10697	6.84865e-13	5.419e-11	4.46063e-11	PDGFB/IGFBP4/TSPAN14/TSPAN33/COL1A2/PDGFC/CNPY3/APOE/COL15A1/GAS6/LGALS1/COL5A2/COL5A1/WNT5B/COL3A1/CYP2W1/SUMF1/CTSZ/CCN1/ARSA/COL1A1/OS9/COL12A1/IGFBP3/POGLUT3/COL6A3/WNT6/PDGFD/APLP2/RCN3/WNT3/MYDGF/TOR3A/BDNF/TOR1A/CD4/COL6A2/GCG/SUMF2/FN1/SPON1/CRTAP/CKAP4/FAM20C/TOR4A/CST3/INS/AHSG/COL16A1/CERCAM/CTSC/EDEM2/COLGALT1/COL14A1/GHRL/TGOLN2/ERP44/FKBP7/PPIB/SERPING1/EVA1A/ARSI/MBTPS1/TOR2A/PNPLA…	81
GO:0030055	cell-substrate junction	102/1977	432/17063	0.236111	2.03782	7.90924	9.11117e-13	6.40819e-11	5.27489e-11	CD99/SORBS3/CD59/GSN/ARPC3/DAB2/CSRP1/TSPAN4/PARVB/RND3/CD81/ITGB5/MME/ANXA1/PHLDB2/FLRT2/PIP5K1C/FES/RAC1/SDCBP/TRIOBP/CAV1/CSPG4/PXN/CAV2/ZFYVE21/ILK/ZYX/RPS19/RPL23/AHNAK/UBOX5/REXO2/FLT1/RRAS/RPLP1/APBB1IP/RPL19/ANXA5/GIT2/MRC2/SVIL/PCBP2/RPL4/FERMT3/RPL30/RPL13A/CYFIP1/GAK/RHOU/ANXA6/ENG/CNN2/STARD8/ARHGAP24/RPS11/GNB2/ARPC1B/RHOA/TLN1/MMP14/VIM/FLII/RPS15/EVL/PPIB/TNS3/EGFR/RPS13/ABCB4/CD9/…	102
GO:0062023	collagen-containing extracellular matrix	100/1977	423/17063	0.236407	2.04037	7.84353	1.41281e-12	8.13006e-11	6.69225e-11	PDGFB/A2M/COL1A2/MDK/CILP/APOE/COL15A1/MARCO/VIT/LGALS1/COL5A2/COL5A1/PCOLCE/ANXA1/WNT2/GPC5/WNT5B/EMILIN2/ABI3BP/COL3A1/DCN/CTSZ/POSTN/COLEC12/CCN1/EGFL7/LUM/SFRP2/COL1A1/S100A6/ADAMTS2/COL12A1/ITIH5/TGFB1/CTSL/SPARC/F13A1/EFEMP2/COCH/COL6A3/LAMB4/MGP/CSPG4/MXRA5/ANXA2/CHADL/CTSD/MFAP4/SERPINB8/LOXL2/MMP2/EMILIN1/CTSB/COL6A2/PSAP/FMOD/EFNA5/FN1/FBN2/ANXA5/SPON1/ANXA11/FGF10/ADAMTS9/AHSG/HPX/SSC5…	100
GO:0030666	endocytic vesicle membrane	55/1977	188/17063	0.292553	2.52495	7.61106	3.81415e-11	2.01196e-09	1.65614e-09	RAB32/AP2A2/EPGN/RAB38/AP2S1/APOE/CD163/MARCO/SLC9A9/WNT5B/COLEC12/CHRM2/MCOLN1/VAMP8/LAMP1/CAV1/CD36/WNT6/TGFA/UBA52/ATP6V0D1/GRIA4/RAB35/AP2M1/WNT3/RAB7A/M6PR/APPL2/CD4/STAB1/ARRB2/FCGR1A/ATP6V0E1/CYBA/TGOLN2/CD74/ATP6V0A1/EGFR/CD9/RPS27A/RAB11B/SLC15A2/MPEG1/CLEC4E/ADRB2/UBC/SLC48A1/LRP1/TLR6/RAB22A/STX4/RAB34/WNT4/LYN/FZD2	55
GO:0005766	primary lysosome	46/1977	149/17063	0.308725	2.66453	7.38741	2.09203e-10	7.78974e-09	6.41211e-09	DPP7/MANBA/BRI3/C3AR1/DNAJC5/CREG1/IMPDH1/CMTM6/NPC2/ARSA/SDCBP/MAN2B1/RETN/CD63/RAB5C/VAMP8/LAMP1/GLIPR1/ARHGAP45/ANXA2/LAMTOR1/GM2A/HEXA/GNS/PSAP/TOM1/GRN/ANXA11/UNC13D/CKAP4/RAP1B/VAT1/CTSC/NFAM1/LPCAT1/PRTN3/PYCARD/TOLLIP/FPR1/NHLRC3/GCA/RAB44/GLB1/STOM/B4GALT1/AZU1	46
GO:0022626	cytosolic ribosome	37/1977	114/17063	0.324561	2.80121	6.98515	2.60322e-09	7.84685e-08	6.45912e-08	RPL10/RPS20/RPL15/UBA52/RPS19/RPL23/RPL41/RPS23/RPS25/RPLP1/RPL19/RPL36AL/RPL4/RPL30/RPL13A/FAU/RPS12/RPS11/RPL14/RPL23A/RPS15/ASCC2/RPS13/RPL28/RPS27A/EEF1A1/RPLP0/RPS3A/RPLP2/RPLP0P6/RPS15A/RPL13/RPS24/RPL31/RPL34/RPL18/RPL7A	37
GO:0005581	collagen trimer	24/1977	85/17063	0.282353	2.43692	4.80761	2.30398e-05	0.000364606	0.000300124	COL1A2/COL15A1/MARCO/COL5A2/COL5A1/EMILIN2/COL3A1/C1QTNF6/COLEC12/LUM/COL1A1/COL12A1/COL6A3/EMILIN1/COL6A2/COL16A1/C1QTNF7/COL14A1/FCN1/CTHRC1/LOX/C1QB/C1QA/C1QTNF1	24
GO:0033176	proton-transporting V-type ATPase complex	12/1977	28/17063	0.428571	3.69889	5.17398	2.888e-05	0.00042514	0.000349953	ATP6AP1/ATP6V1E1/ATP6V0D1/ATP6V1C1/ATP6V1F/ATP6V0E1/RNASEK/TMEM199/ATP6V0A1/ATP6V1H/ATP6V1B1/ATP6V1G1	12
GO:0036019	endolysosome	12/1977	28/17063	0.428571	3.69889	5.17398	2.888e-05	0.00042514	0.000349953	AP2A2/LGMN/AP2S1/CLTA/CTSL/TLR3/AP2M1/CTSB/TPCN1/SMPD1/TPCN2/SLC48A1	12
GO:0098562	cytoplasmic side of membrane	41/1977	204/17063	0.20098	1.73461	3.8211	0.000288124	0.00325684	0.00268086	STAC3/AP2A2/AP2S1/GNA15/BLOC1S1/FARP1/LILRB4/FES/S100A6/BORCS6/LITAF/GNAS/AP2M1/SPPL3/GM2A/OTULINL/GNAI2/CHMP4B/IKBKB/TRADD/CYTH1/DSG1/FKBP1A/PPP1R9B/JAK3/GNB2/SYT6/RHOA/GNG11/NCF1/ALOX15/G6PD/EEF1A1/MAP2K2/EPN3/SPPL2A/ALG2/BLOC1S2/BORCS7/LYN/KXD1	41
GO:0097197	tetraspanin-enriched microdomain	6/1977	10/17063	0.6	5.17845	4.78461	0.000333021	0.00369828	0.00304423	TSPAN14/TSPAN33/CD81/SCIMP/PDPN/TSPAN15	6
GO:0098857	membrane microdomain	54/1977	293/17063	0.1843	1.59065	3.69173	0.000359479	0.00385678	0.0031747	KCNMA1/TRPM8/ADRA1B/CAVIN3/RAP2B/MME/SELPLG/GAB2/SDCBP/PI4K2A/CAV1/BEST1/CD36/TREM2/HAS2/CD226/ANXA2/CAV2/LAMTOR1/IL6ST/CTSD/TNFRSF1A/EHD2/AHNAK/HPSE/CD4/EFNA5/PLCG2/IKBKB/TGFBR1/BTK/PDPN/KCNQ1/NFAM1/MYO1C/INPP5D/PRTN3/PROM2/EGFR/ABCB4/TGFBR2/KCNE3/SERPINH1/HYAL2/STIM1/PRKACA/TLR6/TPP1/STOM/ORAI1/SPRED1/LYN/ATP1A4/ICAM1	54
GO:0030027	lamellipodium	40/1977	203/17063	0.197044	1.70064	3.63535	0.000515568	0.00509929	0.00419747	GSN/ARPC3/TESC/SNX1/PLXND1/PARVB/RNH1/FSCN1/RAC1/DBNL/CSPG4/PXN/ILK/TWF2/ABLIM3/DGKZ/AIF1/SNX2/APBB1IP/CAPZB/MYO9B/CAPG/CYFIP1/PDPN/FGD3/PPP1R9B/ABI1/RHOA/EVL/FAM89B/PTPRO/CFL1/FGD2/BRK1/SSH1/CD44/ARPC2/STX4/CORO1B/PDLIM4	40
GO:0002102	podosome	13/1977	42/17063	0.309524	2.67142	3.926	0.000648501	0.00621971	0.00511974	GSN/PHLDB2/FSCN1/ASAP1/BIN2/DBNL/SVIL/AMOTL2/FERMT3/RHOU/FLII/TNS3/TPM4	13
GO:0009897	external side of plasma membrane	66/1977	385/17063	0.171429	1.47956	3.44533	0.000695353	0.00656953	0.00540769	FOLR2/CD59/TRPM8/EPOR/MUC16/CD163/CD163L1/MILR1/LY75/TLR4/LAMP1/CD36/LRRC32/CD28/CD226/CHADL/IL6ST/IL1R1/IL12RB2/FOLR3/CD84/FCER1G/TNFRSF4/CTSB/CD4/FCGRT/EFNA5/CLEC2B/CD40/FCGR1A/ANXA5/CD200R1/P2RX7/VTCN1/CD33/ENG/CD248/IL4R/CD74/FCN1/CD274/CD276/IL21R/CD9/SDC1/CD209/PLAU/CLEC4E/CSF2RA/OSMR/TGFBR2/EBI3/THBS1/HYAL2/SLAMF6/ITGA11/ERMAP/CD83/CLEC2D/ITGA5/IL2RA/LILRB1/CLPTM1/B4GALT1/CTLA4/ICAM1	66
GO:0090533	cation-transporting ATPase complex	14/1977	48/17063	0.291667	2.5173	3.81073	0.000792419	0.00726958	0.00598394	ATP6AP1/ATP6V1E1/ATP6V0D1/ATP6V1C1/ATP1B1/ATP6V1F/ATP6V0E1/RNASEK/TMEM199/ATP6V0A1/ATP6V1H/ATP6V1B1/ATP6V1G1/ATP1A4	14
GO:0098533	ATPase dependent transmembrane transport complex	15/1977	54/17063	0.277778	2.39743	3.72323	0.000916208	0.00828514	0.00681989	ATP6AP1/ATP6V1E1/ATP6V0D1/ATP6V1C1/ATP1B1/ATP6V1F/ATP6V0E1/RNASEK/TMEM199/ATP6V0A1/ATP6V1H/ATP6V1B1/ABCD4/ATP6V1G1/ATP1A4	15
GO:0005802	trans-Golgi network	46/1977	251/17063	0.183267	1.58173	3.3611	0.00106544	0.00949891	0.00781901	PHETA2/RAB32/ATP9B/WIPI1/AP1B1/RAB38/SCAMP4/CLTA/ST3GAL1/MME/PHAF1/CORO7/POSTN/RAC1/ASAP1/PI4K2A/GGA2/SLC66A2/LGR6/SCAMP2/GNAS/GGA1/ARFRP1/M6PR/ATP8B4/GRN/ARL5A/TMEM79/RHOBTB3/GOLPH3/ARAP1/TGOLN2/TEPSIN/CD74/SYS1/TGFBI/GBA1/YIPF1/VPS51/AP1S3/TMEM165/STX4/SLC9A8/CHID1/ARFIP2/SLC10A7	46
GO:0005583	fibrillar collagen trimer	6/1977	12/17063	0.5	4.31538	4.15891	0.00119214	0.0100617	0.00828223	COL1A2/COL5A2/COL5A1/COL3A1/LUM/COL1A1	6
GO:0098643	banded collagen fibril	6/1977	12/17063	0.5	4.31538	4.15891	0.00119214	0.0100617	0.00828223	COL1A2/COL5A2/COL5A1/COL3A1/LUM/COL1A1	6
GO analysis - Biological process (upregulated genes)
ID	Description	GeneRatio	BgRatio	RichFactor	FoldEnrichment	zScore	pvalue	p.adjust	qvalue	geneID	Count
GO:0050804	modulation of chemical synaptic transmission	94/1073	497/16239	0.189135	2.8624	11.2164	5.83162e-21	1.58478e-17	1.47996e-17	LRP8/NLGN4X/PRKCG/NLGN1/CAMKV/ADCY8/CALB1/CACNA2D2/CACNG8/GRID1/CACNA1B/GRIA3/WNT3A/HAP1/UNC13A/NEUROD2/NRG3/CACNG7/FAAH/CNR1/GLRA2/PLCB1/CACNA1A/GRIN1/GRIN2B/GRIA1/GRIK5/NALCN/PMCH/ADORA1/SYN3/NEFL/BAIAP3/KCTD13/ADRA1A/GRM3/ARHGAP44/KCNB1/GNAO1/TNR/ADCY1/SYNGAP1/MPP2/ATP1A2/ADGRB1/NR2E1/CRH/CHRNB2/NLGN3/CHRDL1/GFAP/JPH4/TUBB2B/DCC/CBLN1/SLC8A2/MAPT/IGSF11/SHISA6/SYT5/NRXN2/FAM107A/GRID2/MAP1B/AR…	94
GO:0099177	regulation of trans-synaptic signaling	94/1073	498/16239	0.188755	2.85666	11.1934	6.74807e-21	1.58478e-17	1.47996e-17	LRP8/NLGN4X/PRKCG/NLGN1/CAMKV/ADCY8/CALB1/CACNA2D2/CACNG8/GRID1/CACNA1B/GRIA3/WNT3A/HAP1/UNC13A/NEUROD2/NRG3/CACNG7/FAAH/CNR1/GLRA2/PLCB1/CACNA1A/GRIN1/GRIN2B/GRIA1/GRIK5/NALCN/PMCH/ADORA1/SYN3/NEFL/BAIAP3/KCTD13/ADRA1A/GRM3/ARHGAP44/KCNB1/GNAO1/TNR/ADCY1/SYNGAP1/MPP2/ATP1A2/ADGRB1/NR2E1/CRH/CHRNB2/NLGN3/CHRDL1/GFAP/JPH4/TUBB2B/DCC/CBLN1/SLC8A2/MAPT/IGSF11/SHISA6/SYT5/NRXN2/FAM107A/GRID2/MAP1B/AR…	94
GO:0010975	regulation of neuron projection development	75/1073	449/16239	0.167038	2.52798	8.73337	6.33189e-14	9.91363e-11	9.25789e-11	LRP8/DMD/PAK3/NLGN1/FGF13/NTRK3/PACSIN1/WNT3A/KIF1A/SEMA4F/TBR1/DRAXIN/PLK5/TRIM46/CNR1/RND2/KIF21A/CDH4/CTNNA2/KDM1A/DPYSL3/NEFL/ATP1B2/EZH2/TRIM67/ARHGAP44/TNR/MAP2/SYNGAP1/CDK5R1/NR2E1/KIAA0319/CHRNB2/MAP6/GFAP/HECW1/NRCAM/SLIT1/TUBB2B/KNDC1/DCC/XK/NDRG4/SEZ6/MAPT/BRSK2/EPHA3/GRID2/MAP1B/NR2F1/ARC/AMIGO1/SEMA6D/L1CAM/CSMD3/NOVA2/EFNB3/PDLIM5/ELAVL4/HECW2/SRCIN1/DPYSL5/RGMA/NGEF/LRRC4C/DAB2IP/M…	75
GO:0007409	axonogenesis	74/1073	451/16239	0.16408	2.48322	8.49689	2.3818e-13	2.79683e-10	2.61184e-10	CHL1/EFNA3/VANGL2/PAK3/FGF13/ARX/ENAH/WNT3A/SEMA4F/TBR1/DRAXIN/KIF5A/DCLK1/USP33/NPTX1/NFASC/TRIM46/USP9X/RND2/FEZF1/KIF21A/PTPRZ1/CDH4/CTNNA2/CELSR3/NEFL/UCHL1/TNR/MAP2/TUBB3/ADCY1/SYNGAP1/CDK5R1/SPTBN4/LMX1A/ADGRB1/NR2E1/ATOH1/KIAA0319/CHRNB2/NLGN3/MAP6/NRCAM/KIF5C/SLIT1/TUBB2B/DCC/LHX9/XK/MAPT/FZD3/OLFM1/UNC5A/BRSK2/EPHA3/MAP1B/AMIGO1/SEMA6D/L1CAM/NOVA2/DSCAML1/EFNB3/FBXO45/EPHA5/SEMA5B/BMPR1B…	74
GO:0007416	synapse assembly	50/1073	265/16239	0.188679	2.85551	8.10047	1.18496e-11	1.11315e-08	1.03952e-08	NLGN4X/GABRB3/CSMD2/NLGN1/FGF13/WNT3A/NRG3/DCLK1/NPTX1/GABRG2/GRIA1/ADD2/SDK2/GPC4/PTPN13/ADGRB1/GABRA5/CHRNB2/NLGN3/LRRC4B/C1QL3/NRCAM/LRRN1/SLIT1/CBLN1/ERBB4/MAPT/IGSF11/NRXN2/GRID2/MAP1B/CARMIL3/MDGA1/BSN/AMIGO1/EFNB3/FBXO45/PDLIM5/LRRTM2/NAE1/LHFPL4/CBLN4/ASIC2/CDH2/MARK1/DNM3/CUX2/NTRK2/PCLO/ST8SIA2	50
GO:0030900	forebrain development	65/1073	405/16239	0.160494	2.42895	7.74602	1.93571e-11	1.37737e-08	1.28626e-08	LRP8/ZIC3/SOX2/KCNA3/FGF13/CNTNAP2/ARX/WNT3A/HAP1/SOX3/SCN5A/EMX2/TBR1/NRG3/DRAXIN/EMX1/DCLK1/KCNA2/PLCB1/FEZF1/ADGRG1/GRIA1/SLC1A2/CHD5/RFX4/POU3F3/PTCHD1/KDM1A/TUBB2A/NEFL/ATP1B2/EZH2/WNT2B/TNR/NEUROD6/ZIC1/CDK5R1/ATP1A2/LMX1A/NR2E1/ATOH1/CRH/CHRNB2/INHBB/SLIT1/TUBB2B/ERBB4/SSTR2/MDGA1/SOCS7/SOX1/FBXO45/SRD5A2/WNT1/EPHA5/ELAVL4/BMERB1/BCAN/CDH2/DAB2IP/KCNC1/FEZF2/NTRK2/NEUROG2/SCN2A	65
GO:0050803	regulation of synapse structure or activity	55/1073	313/16239	0.175719	2.65936	7.88481	2.05271e-11	1.37737e-08	1.28626e-08	LRP8/NLGN4X/PAK3/NLGN1/CAMKV/GRID1/WNT3A/SLC17A7/FRMPD4/NEUROD2/KIF1A/DCLK1/GRIN2B/CTNNA2/GPC4/NEFL/ARHGAP44/PTPN13/SYNGAP1/CDK5R1/ADGRB1/CHRNB2/NLGN3/LRRC4B/C1QL3/NRCAM/LRRN1/SLIT1/CBLN1/IGSF11/CACNA2D3/NRXN2/GRID2/MAP1B/CARMIL3/ARC/MDGA1/AMIGO1/EFNB3/PDLIM5/LRRTM2/NAE1/LHFPL4/SLC17A6/SRCIN1/HOMER1/ASIC2/CDH2/NGEF/DAB2IP/MARK1/DNM3/CUX2/NTRK2/ST8SIA2	55
GO:0050807	regulation of synapse organization	52/1073	307/16239	0.169381	2.56345	7.35611	2.90361e-10	1.39045e-07	1.29848e-07	LRP8/NLGN4X/PAK3/NLGN1/CAMKV/GRID1/WNT3A/FRMPD4/NEUROD2/KIF1A/DCLK1/GRIN2B/CTNNA2/GPC4/NEFL/ARHGAP44/PTPN13/CDK5R1/ADGRB1/CHRNB2/NLGN3/LRRC4B/C1QL3/NRCAM/LRRN1/SLIT1/CBLN1/IGSF11/CACNA2D3/NRXN2/GRID2/MAP1B/CARMIL3/ARC/MDGA1/AMIGO1/EFNB3/PDLIM5/LRRTM2/NAE1/LHFPL4/SRCIN1/HOMER1/ASIC2/CDH2/NGEF/DAB2IP/MARK1/DNM3/CUX2/NTRK2/ST8SIA2	52
GO:0035249	synaptic transmission, glutamatergic	28/1073	109/16239	0.256881	3.88769	8.04593	2.96029e-10	1.39045e-07	1.29848e-07	NLGN1/ALS2/CACNG8/GRID1/GRIA3/UNC13A/SLC17A7/CACNG7/CNR1/GRIN1/GRIN2B/GRIA1/GRIK5/ADORA1/GRM3/TNR/ATP1A2/NLGN3/GRID2/MAPK8IP2/GRM4/GRIK3/PTGS2/GRM5/CACNG2/SLC17A6/HOMER1/GRIA2	28
GO:0099173	postsynapse organization	44/1073	242/16239	0.181818	2.75167	7.30251	7.01559e-10	2.99566e-07	2.79751e-07	LRP8/NLGN4X/CSMD2/PAK3/NLGN1/NOS1AP/GRID1/ENAH/KIF1A/CNKSR2/DCLK1/NPTX1/GRIN2B/NEFL/ARHGAP44/SYNGAP1/CDK5R1/NLGN3/LRRC4B/CHRDL1/C1QL3/NRCAM/CBLN1/SHISA6/NRXN2/GRID2/MAP1B/CARMIL3/ARC/SHISA7/PDLIM5/LRRTM2/NAE1/LHFPL4/SRCIN1/HOMER1/ASIC2/CDH2/NGEF/CTNND2/MARK1/DNM3/INA/CUX2	44
GO:0099003	vesicle-mediated transport in synapse	45/1073	255/16239	0.176471	2.67074	7.15266	1.21405e-09	4.75198e-07	4.43766e-07	NLGN4X/PRKCG/NLGN1/PACSIN1/WNT3A/UNC13A/SLC17A7/SV2A/NRG1/AP2B1/GRIK5/SYN2/SYN3/GRIP2/CDK5R1/AMPH/RAB3B/NLGN3/SNPH/CALY/AP3B2/SYNGR3/USP6/SYT5/BRSK2/ARC/BSN/SNAP91/SV2B/SNCB/CPLX2/SYP/FBXO45/CASK/SYT11/SLC17A6/RAB3A/CDH2/BTBD8/CADPS/DNM3/ATP6V0A4/PCLO/SGIP1/ERC2	45
GO:0042391	regulation of membrane potential	65/1073	451/16239	0.144124	2.1812	6.76675	1.96712e-09	5.8033e-07	5.41944e-07	DMD/NLGN4X/GABRB3/SCN4B/NLGN1/NOS1AP/KCNA3/FGF13/GRID1/GRIA3/KCNS3/HCN3/SCN5A/CACNA1I/KCNA6/SCN8A/GABRG2/CNR1/GLRA2/MTOR/KCNA2/RGS7BP/GRIN1/GLRA1/GRIN2B/KCNB2/GRIA1/GRIK5/NALCN/ADORA1/ADRA1A/ATP1B2/MLLT11/KCNB1/MPP2/ATP1A2/CHRFAM7A/KCND3/GABRA5/CHRNB2/FGF12/NLGN3/NRCAM/KCNJ9/GABRQ/CBLN1/SLC8A2/SEZ6/MAPT/IGSF11/GRID2/MAPK8IP2/FHL1/GRIK3/NUP155/GRM5/CACNG2/GCLM/SCN3A/ASIC2/KCNC1/CUX2/NTRK2/SCN2A/GR…	65
GO:0007611	learning or memory	47/1073	277/16239	0.169675	2.5679	7.00075	1.97685e-09	5.8033e-07	5.41944e-07	NLGN4X/PRKCG/ADCY8/CALB1/FGF13/CNTNAP2/KCNK10/NEUROD2/TBR1/B3GAT1/CNR1/AFF2/PLCB1/GRIN1/PTPRZ1/GRIN2B/GRIA1/PTCHD1/TNR/ADCY1/SYNGAP1/ATP1A2/LMX1A/CRH/GABRA5/CHRNB2/NLGN3/JPH4/SLC8A2/NDRG4/MAPT/NRXN2/ARC/SHISA7/MAPK8IP2/PPP1R1B/DNAH11/PTGS2/GRM5/SYT11/ELAVL4/PRKAR2B/SLC6A1/CUX2/NTRK2/SCN2A/TTBK1	47
GO:0007215	glutamate receptor signaling pathway	18/1073	55/16239	0.327273	4.95301	7.81083	6.94806e-09	1.69258e-06	1.58062e-06	GRID1/GRIA3/PLP1/PLCB1/GRIN1/GRIN2B/GRIA1/GRIK5/GRM3/KCNB1/CDK5R1/NLGN3/GRID2/GRM4/GRIK3/GRM5/HOMER1/GRIA2	18
GO:0001764	neuron migration	34/1073	186/16239	0.182796	2.76647	6.44488	5.25819e-08	1.07381e-05	1.00279e-05	CHL1/OLIG3/FGF13/ARX/EMX2/NRG3/DCLK1/TRIM46/USP9X/CELSR2/FEZF1/ADGRG1/DCX/CTNNA2/PEX7/CDK5R1/ATOH1/KIAA0319/NRCAM/ASTN1/NEXMIF/TUBB2B/DCC/ERBB4/FZD3/MAP1B/MDGA1/SOCS7/SOX1/FBXO45/DAB2IP/MARK1/FEZF2/NTRK2	34
GO:0099072	regulation of postsynaptic membrane neurotransmitter receptor levels	25/1073	115/16239	0.217391	3.29004	6.55522	9.74117e-08	1.85528e-05	1.73256e-05	GPSM2/CACNA2D2/ALS2/CACNG8/GRID1/CACNG7/NPTX1/NRG1/AP2B1/GPC4/GRIP2/ARHGAP44/CPT1C/C1QL3/CALY/ERBB4/IGSF11/USP6/SHISA6/OLFM1/GRID2/ARC/LHFPL4/CACNG2/PRKCI	25
GO:0051960	regulation of nervous system development	60/1073	450/16239	0.133333	2.01789	5.82454	1.44333e-07	2.3377e-05	2.18307e-05	LRP8/NLGN1/FGF13/WNT3A/HAP1/SEMA4F/DRAXIN/TRIM46/MTOR/RND2/FEZF1/PTPRZ1/WASF3/CDH4/KDM1A/NEFL/EZH2/PTPN13/TNR/MAP2/SYNGAP1/ADGRB1/NR2E1/ATOH1/KIAA0319/HES6/NLGN3/ELL3/LRRC4B/MAP6/GFAP/LRRN1/SLIT1/TPPP/DCC/CBLN1/NCAN/MAPT/FZD3/GRID2/MAP1B/AMIGO1/SEMA6D/L1CAM/EFNB3/LRRTM2/GRM5/BCAN/DPYSL5/RGMA/SPEN/ASIC2/HES7/FEZF2/CUX2/PRKCI/NTRK2/ST8SIA2/TTBK1/SOX11	60
GO:0035418	protein localization to synapse	21/1073	88/16239	0.238636	3.61157	6.53392	1.92834e-07	2.90341e-05	2.71136e-05	GPSM2/NLGN1/CACNA2D2/CACNG7/KIF5A/NPTX1/GPC4/GRIP2/ARHGAP44/C1QL3/KIF5C/ERBB4/MAPT/OLFM1/NRXN2/BSN/LHFPL4/CACNG2/HOMER1/ASIC2/PCLO	21
GO:0097479	synaptic vesicle localization	17/1073	60/16239	0.283333	4.28802	6.78681	1.97805e-07	2.90341e-05	2.71136e-05	NLGN1/KIF5A/TRIM46/SYN2/SYN3/MAP2/KIF1B/KIF5C/AP3B2/BRSK2/BSN/SNAP91/RAB3A/CDH2/BTBD8/DNM3/PCLO	17
GO:0019226	transmission of nerve impulse	19/1073	74/16239	0.256757	3.88581	6.61799	2.13701e-07	3.04167e-05	2.84048e-05	SCN4B/CNTNAP2/CACNG8/CACNA1I/CACNG7/SCN8A/MTOR/KCNA2/GLRA1/GRIA1/DMRT3/TNR/SPTBN4/ATP1A2/FGF12/NRCAM/CACNG2/NTRK2/SCN2A	19
GO:0070507	regulation of microtubule cytoskeleton organization	30/1073	164/16239	0.182927	2.76845	6.05439	3.11609e-07	3.95575e-05	3.6941e-05	GPSM2/PRKAA2/FGF13/WNT3A/CKAP5/MAPRE3/CEP70/KIF21A/HSPA1B/MID1/DYNC1H1/SASS6/MAP2/CDK5R1/TUBB4A/CENPJ/MAP6/SLAIN1/TPPP/MAPT/FSD1/EPHA3/FAM107A/MAP1B/MID1IP1/CEP97/CLASP1/MAP9/BMERB1/RIPOR2	30
GO:0022898	regulation of transmembrane transporter activity	31/1073	184/16239	0.168478	2.54978	5.62349	1.28457e-06	0.000149627	0.00013973	DMD/SCN4B/WNK2/NLGN1/NOS1AP/FGF13/CACNG8/HAP1/WNK3/CACNG7/STK39/GNB5/ATP1B2/LRRC55/ATP1A2/CHRM3/RRAD/CRH/FGF12/GEM/JPH4/LRRC52/AHCYL1/ARC/MAPK8IP2/FHL1/CLTRN/UBQLN1/CACNG2/HOMER1/TRPC6	31
GO:0032412	regulation of monoatomic ion transmembrane transporter activity	30/1073	175/16239	0.171429	2.59443	5.64066	1.30609e-06	0.000149627	0.00013973	DMD/SCN4B/WNK2/NLGN1/NOS1AP/FGF13/CACNG8/HAP1/WNK3/CACNG7/STK39/GNB5/ATP1B2/LRRC55/ATP1A2/CHRM3/RRAD/CRH/FGF12/GEM/JPH4/LRRC52/AHCYL1/ARC/MAPK8IP2/FHL1/UBQLN1/CACNG2/HOMER1/TRPC6	30
GO:0006836	neurotransmitter transport	33/1073	206/16239	0.160194	2.42441	5.47258	1.88716e-06	0.000211048	0.000197088	PRKCG/NLGN1/GPM6B/UNC13A/SLC17A7/SV2A/SLC6A17/GRIK5/SLC1A2/SYN2/BAIAP3/ATP1A2/RAB3B/GFAP/SNPH/SLC5A7/GABRQ/SYNGR3/SYT5/NRXN2/GRM4/SV2B/CPLX2/SYP/FBXO45/CASK/SYT11/SLC17A6/RAB3A/CADPS/SLC6A1/PCLO/ERC2	33
GO:0032409	regulation of transporter activity	32/1073	200/16239	0.16	2.42147	5.38016	2.76321e-06	0.000294838	0.000275336	DMD/SCN4B/WNK2/NLGN1/NOS1AP/FGF13/CACNG8/HAP1/WNK3/CACNG7/STK39/GNB5/ATP1B2/LRRC55/ATP1A2/CHRM3/RRAD/CRH/FGF12/GEM/JPH4/SYNGR3/LRRC52/AHCYL1/ARC/MAPK8IP2/FHL1/CLTRN/UBQLN1/CACNG2/HOMER1/TRPC6	32
GO:0023061	signal release	59/1073	483/16239	0.122153	1.84869	5.03653	3.38541e-06	0.00034568	0.000322815	PRKCG/TUNAR/NLGN1/ADCY8/CPE/UNC13A/CCN3/STXBP4/SV2A/CNR1/KCNA2/PLCB1/GPLD1/GRIK5/SYN2/ILDR2/ADORA1/BAIAP3/KCNB1/GNAO1/CHRM3/GPR27/CRH/SLC30A8/CHRNB2/INHBB/SNPH/SYNGR3/GNAZ/SYT5/BRSK2/NRXN2/RFX3/GRM4/WLS/TNFSF11/SV2B/KDM5B/CLTRN/TARDBP/CPLX2/SYP/FBXO45/ZBED6/PTGS2/RASL10B/CASK/EPHA5/SYT11/RAB3A/FOXL2/CADPS/MAFA/F2R/PCLO/BMP6/ERC2/SLC16A1/SOX11	59
GO:0032886	regulation of microtubule-based process	38/1073	263/16239	0.144487	2.18669	5.16074	4.27247e-06	0.000418079	0.000390425	GPSM2/PRKAA2/TRIM37/FGF13/WNT3A/HAP1/CKAP5/TRIM46/MAPRE3/CEP70/KIF21A/TACR3/HSPA1B/ALMS1/MID1/DYNC1H1/SASS6/MAP2/CDK5R1/TAC1/TUBB4A/CENPJ/MAP6/SLAIN1/CALY/TPPP/MAPT/FSD1/EPHA3/FAM107A/MAP1B/MID1IP1/DNAH11/CEP97/CLASP1/MAP9/BMERB1/RIPOR2	38
GO:0007626	locomotory behavior	32/1073	206/16239	0.15534	2.35094	5.19032	5.25494e-06	0.00048397	0.000451958	CHL1/PUM1/ADCY8/CALB1/ALS2/MTOR/GLRA1/PREX2/GRIA1/DMRT3/CIART/RASD2/MYO15A/UCHL1/GNAO1/TNR/ZIC1/SPTBN4/ATP1A2/LMX1A/GIGYF2/CRH/CHRNB2/FGF12/ASTN1/SEZ6/EFNB3/PPP1R1B/GRM5/ELAVL4/FEZF2/APBA2	32
GO:0021953	central nervous system neuron differentiation	31/1073	199/16239	0.155779	2.35759	5.12535	6.91927e-06	0.000623646	0.000582395	OLIG3/ARX/WNT3A/TBR1/DRAXIN/EMX1/DCLK1/MDGA2/CHD5/DMRT3/MAP2/SPTBN4/LMX1A/GIGYF2/NR2E1/CHRNB2/KNDC1/DCC/CBLN1/ERBB4/MAPT/GRID2/MDGA1/NOVA2/SOX1/FBXO45/WNT1/ELAVL4/BMPR1B/FEZF2/NTRK2	31
GO:0048588	developmental cell growth	33/1073	221/16239	0.149321	2.25986	5.01585	8.92175e-06	0.000735184	0.000686555	RNF157/FGF13/WNT3A/UNC13A/SEMA4F/DRAXIN/CACNG7/EMX1/DCLK1/TRIM46/USP9X/RND2/SYT3/CDH4/ADRA1A/TNR/MAP2/KIAA0319/NLGN3/NRCAM/SLIT1/DCC/MAPT/OLFM1/MAP1B/SEMA6D/L1CAM/SORBS2/PDLIM5/SEMA5B/FOXL2/RGMA/ST8SIA2	33
GO:0031644	regulation of nervous system process	22/1073	119/16239	0.184874	2.79792	5.23591	9.58447e-06	0.000776177	0.000724836	NLGN4X/NLGN1/CCN3/GRIN1/GLRA1/GRIN2B/WASF3/GRIA1/ADORA1/TNR/TAC1/FGF12/NLGN3/TPPP/ZFHX2/CBLN1/SLC8A2/IGSF11/SHISA6/SHISA7/F2R/CUX2	22
GO:0050767	regulation of neurogenesis	47/1073	373/16239	0.126005	1.90699	4.71362	1.48743e-05	0.00114532	0.00106956	LRP8/FGF13/WNT3A/HAP1/SEMA4F/DRAXIN/TRIM46/MTOR/RND2/FEZF1/PTPRZ1/CDH4/KDM1A/NEFL/EZH2/TNR/MAP2/SYNGAP1/NR2E1/ATOH1/KIAA0319/HES6/ELL3/MAP6/GFAP/SLIT1/DCC/NCAN/MAPT/FZD3/MAP1B/AMIGO1/SEMA6D/L1CAM/EFNB3/GRM5/BCAN/DPYSL5/RGMA/SPEN/HES7/FEZF2/CUX2/PRKCI/NTRK2/TTBK1/SOX11	47
GO:0060079	excitatory postsynaptic potential	20/1073	106/16239	0.188679	2.85551	5.09788	1.76203e-05	0.00133488	0.00124659	NLGN4X/NLGN1/GLRA2/GRIN1/GLRA1/GRIN2B/GRIA1/GRIK5/ADORA1/MPP2/CHRFAM7A/CHRNB2/NLGN3/CBLN1/SLC8A2/SEZ6/IGSF11/GRID2/MAPK8IP2/CUX2	20
GO:0061387	regulation of extent of cell growth	19/1073	98/16239	0.193878	2.93418	5.10829	1.90168e-05	0.00139565	0.00130334	FGF13/WNT3A/SEMA4F/DRAXIN/TRIM46/RND2/CDH4/TNR/MAP2/KIAA0319/NRCAM/SLIT1/DCC/MAPT/OLFM1/MAP1B/SEMA6D/L1CAM/RGMA	19
GO:1901888	regulation of cell junction assembly	36/1073	260/16239	0.138462	2.09551	4.73649	1.97197e-05	0.00142497	0.00133072	NLGN4X/NLGN1/GPM6B/CNTNAP2/WNT3A/DCLK1/GPC4/PTPN13/ADGRB1/CHRNB2/NLGN3/LRRC4B/LRRN1/SLIT1/CBLN1/IGSF11/NRXN2/EPHA3/FAM107A/GRID2/MAP1B/CARMIL3/MDGA1/AMIGO1/EFNB3/PDLIM5/CLASP1/LRRTM2/GREM1/NAE1/LHFPL4/ASIC2/MARK1/CUX2/NTRK2/ST8SIA2	36
GO:0006814	sodium ion transport	34/1073	243/16239	0.139918	2.11754	4.66866	2.66987e-05	0.00181745	0.00169723	DMD/SCN4B/WNK2/SHROOM2/FGF13/WNK3/SLC17A7/HCN3/SCN5A/NKAIN3/SCN8A/STK39/SLC6A17/GRIN1/NALCN/NKAIN2/ATP1B2/SPTBN4/ATP1A2/FGF12/KLHL3/SLC5A7/SLC8A2/AHCYL1/CNGA3/SLC12A3/SLC5A5/NKAIN1/SLC17A6/SCN3A/ASIC2/SLC6A1/CNKSR3/SCN2A	34
GO:0002028	regulation of sodium ion transport	16/1073	76/16239	0.210526	3.18615	5.08108	2.95699e-05	0.00198414	0.0018529	DMD/SCN4B/WNK2/FGF13/WNK3/SCN5A/NKAIN3/STK39/NKAIN2/ATP1B2/SPTBN4/ATP1A2/FGF12/AHCYL1/NKAIN1/CNKSR3	16
GO:0099601	regulation of neurotransmitter receptor activity	10/1073	33/16239	0.30303	4.58612	5.48498	3.46786e-05	0.00215512	0.00201256	NLGN1/CACNG8/CACNG7/CRH/SHISA6/ARC/SHISA7/MAPK8IP2/CACNG2/PSCA	10
GO:0099633	protein localization to postsynaptic specialization membrane	10/1073	33/16239	0.30303	4.58612	5.48498	3.46786e-05	0.00215512	0.00201256	GPSM2/CACNA2D2/CACNG7/NPTX1/GPC4/C1QL3/ERBB4/OLFM1/LHFPL4/CACNG2	10
GO:0099645	neurotransmitter receptor localization to postsynaptic specialization membrane	10/1073	33/16239	0.30303	4.58612	5.48498	3.46786e-05	0.00215512	0.00201256	GPSM2/CACNA2D2/CACNG7/NPTX1/GPC4/C1QL3/ERBB4/OLFM1/LHFPL4/CACNG2	10
GO:0098930	axonal transport	15/1073	69/16239	0.217391	3.29004	5.07042	3.50078e-05	0.00215512	0.00201256	KIF3B/HAP1/KIF1A/KIF5A/TRIM46/KIF21A/NEFL/DYNC1H1/UCHL1/MAP2/KIF1B/CALY/KIF5C/AP3B2/MAPT	15
GO:0007158	neuron cell-cell adhesion	7/1073	16/16239	0.4375	6.62121	5.9835	3.63355e-05	0.00215512	0.00201256	NLGN4X/NLGN1/TNR/CDK5R1/NLGN3/ASTN1/NRXN2	7
GO:0071805	potassium ion transmembrane transport	30/1073	206/16239	0.145631	2.20401	4.6258	3.65459e-05	0.00215512	0.00201256	DPP6/NOS1AP/KCNK9/KCNA3/KCNK10/KCNS3/SLC17A7/HCN3/KCNA6/KCNN3/STK39/KCNA2/KCNB2/NALCN/ATP1B2/KCNB1/LRRC55/ATP1A2/KCND3/RGS7/TMEM38A/KCNQ4/KCNJ9/LRRC52/AMIGO1/SLC12A3/FHL1/KCNJ4/SLC17A6/KCNC1	30
GO:0016079	synaptic vesicle exocytosis	18/1073	100/16239	0.18	2.72416	4.60012	8.7001e-05	0.00458493	0.00428166	PRKCG/NLGN1/UNC13A/SV2A/GRIK5/SNPH/SYNGR3/SYT5/SV2B/CPLX2/SYP/FBXO45/CASK/SYT11/RAB3A/CADPS/PCLO/ERC2	18
GO:0008361	regulation of cell size	26/1073	177/16239	0.146893	2.2231	4.35192	0.000102101	0.00501139	0.00467991	FGF13/WNT3A/WNK3/SEMA4F/DRAXIN/STK39/TRIM46/MTOR/RND2/CDH4/KDM1A/TNR/MAP2/KIAA0319/NRCAM/SLIT1/DCC/XK/MAPT/OLFM1/MAP1B/SEMA6D/L1CAM/SLC12A3/AKT3/RGMA	26
GO:0030534	adult behavior	23/1073	149/16239	0.154362	2.33615	4.35814	0.000118001	0.00565561	0.00528152	CHL1/NLGN4X/PUM1/CNTNAP2/GABRG2/GLRA1/PREX2/SLC1A2/DMRT3/UCHL1/ZIC1/SPTBN4/ATP1A2/GIGYF2/CHRNB2/FGF12/NLGN3/ZFHX2/SEZ6/NRXN2/EFNB3/PPP1R1B/HOMER1	23
GO:0035725	sodium ion transmembrane transport	26/1073	182/16239	0.142857	2.16203	4.19325	0.000162226	0.00732671	0.00684208	DMD/SCN4B/WNK2/SHROOM2/FGF13/WNK3/SLC17A7/HCN3/SCN5A/SCN8A/STK39/SLC6A17/GRIN1/NALCN/ATP1B2/ATP1A2/FGF12/SLC8A2/CNGA3/SLC12A3/SLC5A5/SLC17A6/SCN3A/ASIC2/SLC6A1/SCN2A	26
GO:0006813	potassium ion transport	31/1073	234/16239	0.132479	2.00496	4.11869	0.000165745	0.00741433	0.00692391	DPP6/NOS1AP/KCNK9/KCNA3/KCNK10/KCNS3/SLC17A7/HCN3/KCNA6/KCNN3/STK39/KCNA2/KCNB2/NALCN/ADORA1/ATP1B2/KCNB1/LRRC55/ATP1A2/KCND3/RGS7/TMEM38A/KCNQ4/KCNJ9/LRRC52/AMIGO1/SLC12A3/FHL1/KCNJ4/SLC17A6/KCNC1	31
GO:0031345	negative regulation of cell projection organization	26/1073	183/16239	0.142077	2.15021	4.16214	0.000177479	0.00777874	0.00726421	NLGN1/FGF13/WNT3A/SEMA4F/DRAXIN/TRIM46/GRIN2B/DPYSL3/ARHGAP44/TNR/MAP2/SYNGAP1/KIAA0319/GFAP/SLIT1/DCC/NR2F1/SEMA6D/SPRY3/EFNB3/CEP97/DPYSL5/RGMA/NGEF/DNM3/CRMP1	26
GO:0042220	response to cocaine	12/1073	56/16239	0.214286	3.24304	4.47232	0.000241342	0.00977229	0.0091259	CNR1/TACR3/GRIA1/SLC1A2/CRH/CHRNB2/ARC/PPP1R1B/ELAVL4/HOMER1/SLC6A1/ST8SIA2	12
GO:0031503	protein-containing complex localization	28/1073	208/16239	0.134615	2.0373	4.00484	0.000257403	0.0102186	0.00954266	GPSM2/KIF3B/RPGR/NLGN1/CACNA2D2/KIF17/CACNG8/IPO9/CACNG7/KIF5A/NPTX1/NRG1/AP2B1/GPC4/GRIP2/ARHGAP44/C1QL3/CALY/KIF5C/CEP72/ERBB4/USP6/SHISA6/OLFM1/ARC/MDN1/LHFPL4/CACNG2	28
GO:0030073	insulin secretion	27/1073	201/16239	0.134328	2.03295	3.91953	0.000340573	0.0124644	0.01164	TUNAR/ADCY8/CCN3/STXBP4/CNR1/PLCB1/GPLD1/ILDR2/BAIAP3/KCNB1/GNAO1/CHRM3/GPR27/CRH/SLC30A8/INHBB/GNAZ/BRSK2/RFX3/CLTRN/TARDBP/ZBED6/EPHA5/RAB3A/MAFA/PCLO/SLC16A1	27
GO:0060560	developmental growth involved in morphogenesis	30/1073	234/16239	0.128205	1.94028	3.85362	0.000371487	0.0133196	0.0124386	RNF157/FGF13/WNT3A/UNC13A/SEMA4F/DRAXIN/CACNG7/EMX1/DCLK1/TRIM46/USP9X/RND2/SYT3/CDH4/TNR/MAP2/KIAA0319/NLGN3/NRCAM/SLIT1/DCC/MAPT/OLFM1/MAP1B/SEMA6D/L1CAM/KDM5B/SEMA5B/RGMA/ST8SIA2	30
GO:0051480	regulation of cytosolic calcium ion concentration	12/1073	59/16239	0.20339	3.07814	4.25346	0.000402841	0.0143344	0.0133863	TUNAR/GPR3/ADCY8/CALB1/CNR1/GRIA1/ADORA1/SLC8A2/SV2B/GRM5/TRPC6/ERC2	12
GO:2000311	regulation of AMPA receptor activity	6/1073	17/16239	0.352941	5.34148	4.76366	0.00053935	0.0179668	0.0167784	NLGN1/CACNG8/CACNG7/ARC/MAPK8IP2/CACNG2	6
GO:0048489	synaptic vesicle transport	10/1073	45/16239	0.222222	3.36316	4.22233	0.000578926	0.0190155	0.0177577	KIF5A/TRIM46/MAP2/KIF1B/KIF5C/AP3B2/SNAP91/RAB3A/BTBD8/DNM3	10
GO:0033555	multicellular organismal response to stress	16/1073	97/16239	0.164948	2.49636	3.93165	0.000586349	0.0191256	0.0178605	PRKCG/ALS2/NEUROD2/MTOR/TMEM74/GRIA1/ADCYAP1R1/TAC1/ATP1A2/NR2E1/KIAA0319/CRH/GABRA5/LYPD1/MAPK8IP2/SCN3A	16
GO:0002790	peptide secretion	31/1073	252/16239	0.123016	1.86175	3.66714	0.000612682	0.0197107	0.018407	TUNAR/ADCY8/CPE/CCN3/STXBP4/CNR1/PLCB1/GPLD1/ILDR2/ADORA1/BAIAP3/KCNB1/GNAO1/CHRM3/GPR27/CRH/SLC30A8/INHBB/GNAZ/BRSK2/RFX3/TNFSF11/CLTRN/TARDBP/ZBED6/RASL10B/EPHA5/RAB3A/MAFA/PCLO/SLC16A1	31
GO:0099519	dense core granule cytoskeletal transport	5/1073	12/16239	0.416667	6.30592	4.89061	0.000667727	0.0207703	0.0193964	KIF1A/KIF5A/TRIM46/MAP2/KIF1B	5
GO:0031346	positive regulation of cell projection organization	40/1073	360/16239	0.111111	1.68158	3.47845	0.000870331	0.0262048	0.0244714	LRP8/DMD/NLGN1/NTRK3/PACSIN1/WNT3A/HAP1/PLK5/CARMIL2/TENM1/CNR1/MTOR/RND2/CDH4/FNBP1L/KDM1A/DPYSL3/NEFL/ATP1B2/EZH2/TRIM67/CENPJ/MAP6/TUBB2B/NDRG4/MAPT/EPHA3/MAP1B/AMIGO1/L1CAM/WNT1/ELAVL4/RGMA/DAB2IP/DNM3/CUX2/PRKCI/NTRK2/RIPOR2/MAGI2	40
GO:0031109	microtubule polymerization or depolymerization	20/1073	140/16239	0.142857	2.16203	3.67293	0.000885513	0.0263936	0.0246477	FGF13/CKAP5/KIF2A/MAPRE3/KIF21A/HSPA1B/MID1/MAP2/CDK5R1/TUBB4A/CENPJ/SLAIN1/TPPP/MAPT/MAP1B/TUBGCP4/MID1IP1/KIF19/CLASP1/BMERB1	20
GO:0106027	neuron projection organization	15/1073	93/16239	0.16129	2.441	3.70684	0.00109107	0.0318309	0.0297254	LRP8/PAK3/NLGN1/KIF1A/GRIN2B/ARHGAP44/CDK5R1/ARC/PDLIM5/SRCIN1/HOMER1/NGEF/CTNND2/DNM3/CUX2	15
GO:0007019	microtubule depolymerization	10/1073	49/16239	0.204082	3.08861	3.8946	0.00117271	0.0333831	0.031175	FGF13/CKAP5/KIF2A/KIF21A/MID1/MAP1B/MID1IP1/KIF19/CLASP1/BMERB1	10
GO:0045664	regulation of neuron differentiation	24/1073	187/16239	0.128342	1.94236	3.44749	0.00135267	0.0380449	0.0355284	DMD/EFNA3/TUNAR/NAP1L2/NLGN1/SOX2/WNT3A/SOX3/NEUROD2/CASZ1/FEZF1/MIB1/CDK5R1/LMX1A/NR2E1/ATOH1/NRCAM/ZNF536/ZFHX2/DISP3/MAP1B/FEZF2/BMP6/SOX11	24
GO:1901632	regulation of synaptic vesicle membrane organization	6/1073	20/16239	0.3	4.54026	4.21375	0.00142333	0.0387132	0.0361525	GRIK5/SYT5/CPLX2/SYT11/RAB3A/ERC2	6
GO:0070588	calcium ion transmembrane transport	37/1073	336/16239	0.110119	1.66656	3.284	0.00156587	0.0422694	0.0394735	DMD/CACHD1/PLCH1/NOS1AP/CACNA2D2/CACNG8/RGS9/CACNA1B/WNT3A/CACNA1E/HAP1/CACNA1I/CACNG7/PLP1/PLCB4/PLCB1/CACNA1A/GRIN1/GRIN2B/GNB5/NALCN/ADCYAP1R1/ATP1A2/RRAD/PKD1L2/NALF2/TMEM38A/GEM/JPH4/SLC8A2/CACNA2D3/CNGA3/UBQLN1/CACNG2/SESTD1/F2R/TRPC6	37
GO:0016049	cell growth	48/1073	469/16239	0.102345	1.54892	3.20854	0.00168009	0.0448373	0.0418715	RNF157/FGF13/WNT3A/UNC13A/PSMD10/SEMA4F/NRG3/DRAXIN/CACNG7/EMX1/SH3BP4/DCLK1/CCN3/TRIM46/USP9X/MTOR/RND2/SYT3/NRG1/JADE3/CDH4/HSPA1B/ADRA1A/TNR/MAP2/LMX1A/KIAA0319/NLGN3/NRCAM/SLIT1/DCC/MAPT/OLFM1/IGFBPL1/FAM107A/MAP1B/SEMA6D/L1CAM/FHL1/SORBS2/PDLIM5/DDX3X/GREM1/SEMA5B/FOXL2/RGMA/RBBP7/ST8SIA2	48
GO:0060236	regulation of mitotic spindle organization	9/1073	43/16239	0.209302	3.16762	3.78569	0.00169764	0.0450497	0.0420699	GPSM2/HSPA1B/DYNC1H1/SASS6/CENPJ/FSD1/CEP97/MAP9/RIPOR2	9
GO:0099558	maintenance of synapse structure	7/1073	28/16239	0.25	3.78355	3.92106	0.00186815	0.0482127	0.0450236	CSMD2/SYNGAP1/CBLN1/BSN/RAB3A/PCLO/ERC2	7
GO:0061351	neural precursor cell proliferation	22/1073	170/16239	0.129412	1.95854	3.34174	0.00188896	0.0482198	0.0450303	FGF13/ARX/WNT3A/EMX2/NES/EMX1/ADGRG1/PTPRZ1/POU3F3/KDM1A/ORC3/NR2E1/ELL3/NCAN/FZD3/DISP3/ACSL6/WNT1/INSM1/NFIA/BCAN/CDH2	22

## Sheet: Supp Table10 DoRothEA_SPI1targe
Supplementary Table 10 - SPI1 targets
Gene	baseMean	log2FoldChange	lfcSE	stat	pvalue	padj
PRTN3	210.399	-3.86697	1.22229	-3.1637	0.00155778	0.0131593
IL5RA	16.8635	2.34729	0.736949	3.18514	0.00144682	0.0125184
MME	2097.48	-2.09036	0.443805	-4.71008	2.47621e-06	0.000148976
KCNMA1	977.399	-2.06935	0.318494	-6.4973	8.17741e-11	7.817e-08
PTGIR	302.062	-1.59709	0.4434	-3.60192	0.000315877	0.00420942
LY96	257.632	-1.46821	0.218934	-6.70616	1.99807e-11	2.57851e-08
CCL5	302.041	-1.46736	0.499975	-2.93487	0.00333684	0.0224632
LSP1	2669.42	1.35357	0.366293	3.69532	0.000219611	0.00326277
FPR1	1606.66	-1.33098	0.46124	-2.88566	0.00390589	0.0249471
NCF1	1973.01	-1.29571	0.434124	-2.98466	0.00283893	0.0200967
MMP2	2865.76	-1.26226	0.338037	-3.73409	0.000188392	0.00293623
FCGR1A	1913.39	-1.083	0.309224	-3.5023	0.000461266	0.00552705
ITGA2B	40.7171	1.07571	0.292225	3.68111	0.000232225	0.00339395
DAB2	11848.6	-1.04889	0.202153	-5.18861	2.11871e-07	3.08948e-05
NCF4	2713.53	-1.01657	0.227057	-4.47716	7.56436e-06	0.000323249
VAV1	2284.03	-0.977127	0.239123	-4.0863	4.38315e-05	0.0010587
CDKN2A	153.774	-0.964213	0.311119	-3.09918	0.0019406	0.0153311
RUNX1	1668.11	-0.950034	0.235799	-4.029	5.60146e-05	0.00124633
CD163	22763.1	-0.944413	0.190481	-4.95804	7.12085e-07	6.54054e-05
TLR4	2265.18	-0.940201	0.227674	-4.1296	3.63392e-05	0.000929549
CD40	975.655	-0.848496	0.240958	-3.52135	0.000429361	0.00525835
ICAM1	6312.41	-0.806349	0.314521	-2.56374	0.0103552	0.049485
FES	1305.01	-0.794714	0.183026	-4.34208	1.41138e-05	0.000479312
BTK	1073.57	-0.784196	0.233618	-3.35675	0.000788638	0.00807284
APBB1IP	973.205	-0.782807	0.222062	-3.52517	0.000423215	0.00521891
NCF2	2415.2	-0.759387	0.220238	-3.44803	0.000564695	0.00637936
CD33	849.243	-0.735071	0.219854	-3.34345	0.000827425	0.00833781
TBXAS1	1667.9	-0.69403	0.237554	-2.92157	0.0034827	0.0231706
CD53	3826.96	-0.689894	0.234444	-2.94268	0.00325384	0.022112
BCL6	1055.89	-0.669033	0.202933	-3.29681	0.000977889	0.00937353
NR3C1	1600.98	-0.662894	0.141379	-4.68879	2.74831e-06	0.000158335
FLI1	977.167	-0.659543	0.159216	-4.14244	3.4363e-05	0.000893162
TYROBP	4403.04	-0.617707	0.228502	-2.7033	0.00686556	0.0372113
CSF2RA	1791.14	-0.581442	0.208431	-2.78961	0.00527716	0.0308782
